# Supplementary material for: A Modular Plasmid Assembly Kit for Multigene Expression, Gene Silencing and Silencing Rescue in Plants
Source: PLoS One. 2014 Feb 13;9(2):e88218. doi: 10.1371/journal.pone.0088218 (PMC3923767; doi:10.1371/journal.pone.0088218)
Supplement: Table S1 — Backbones and dummies. (XLSX) [file pone.0088218.s009.xlsx]

## Sheet: Sheet1
Supplementary Table 1: Backbone vectors and dummy elements
Label	Name	Resistance	Level	Backbone	Comment
LI - backbones
BB01	pUC57	Amp	L0		For blunt-end subcloning
BB02	pUC57 (Gent)	Gent	LI	pUC57	For blunt-end subcloning
BB03	LI+Bpi	Gent	LI	pUC57 (Gent)	For subcloning and mutagensis
BB04	pENTR-BsaI	Kan			Creation of GATEWAY entry clones out of LI C-D elements
LI/LIII - dummies
BB05	LI dy A-B	Gent	LI	pUC57 (Gent)
BB06	LI dy B-C	Gent	LI	pUC57 (Gent)
BB07	LI dy C-D	Gent	LI	pUC57 (Gent)
BB08 / G51	LI dy D-E	Gent	LI	pUC57 (Gent)
BB09	LI dy F-G	Gent	LI	pUC57 (Gent)
LII/LIV - backbones
BB10	LIIα F 1-2	Spec	LII/LIV	Xpre-S (pICH50505)	binary expression vector
BB11	LIIα R 1-2	Spec	LII/LIV	Xpre-S (pICH50505)	binary expression vector
BB12	LIIα F 2-3	Spec	LII/LIV	Xpre-S (pICH50505)	binary expression vector
BB13	LIIα R 2-3	Spec	LII/LIV	Xpre-S (pICH50505)	binary expression vector
BB14	LIIα F 3-4	Spec	LII/LIV	Xpre-S (pICH50505)	binary expression vector
BB15	LIIα R 3-4	Spec	LII/LIV	Xpre-S (pICH50505)	binary expression vector
BB16	LIIα F 4-5	Spec	LII/LIV	Xpre-S (pICH50505)	binary expression vector
BB17	LIIα R 4-5	Spec	LII/LIV	Xpre-S (pICH50505)	binary expression vector
BB18	LIIα F 5-6	Spec	LII/LIV	Xpre-S (pICH50505)	binary expression vector
BB19	LIIα R 5-6	Spec	LII/LIV	Xpre-S (pICH50505)	binary expression vector
BB20	LIIβ F 1-2	Spec	LII/LIV	Xpre2-S (pCAMBIA)	binary expression vector
BB21	LIIβ R 1-2	Spec	LII/LIV	Xpre2-S (pCAMBIA)	binary expression vector
BB22	LIIβ F 2-3	Spec	LII/LIV	Xpre2-S (pCAMBIA)	binary expression vector
BB23	LIIβ R 2-3	Spec	LII/LIV	Xpre2-S (pCAMBIA)	binary expression vector
BB24	LIIβ F 3-4	Spec	LII/LIV	Xpre2-S (pCAMBIA)	binary expression vector
BB25	LIIβ R 3-4	Spec	LII/LIV	Xpre2-S (pCAMBIA)	binary expression vector
BB26	LIIβ F 4-5	Spec	LII/LIV	Xpre2-S (pCAMBIA)	binary expression vector
BB27	LIIβ R 4-5	Spec	LII/LIV	Xpre2-S (pCAMBIA)	binary expression vector
BB28	LIIβ F 5-6	Spec	LII/LIV	Xpre2-S (pCAMBIA)	binary expression vector
BB29	LIIβ R 5-6	Spec	LII/LIV	Xpre2-S (pCAMBIA)	binary expression vector
BB30	LIIc F 1-2	Amp	LII/LIV	pAMP (Genart®)	LII cloning only vector
BB31	LIIc R 1-2	Amp	LII/LIV	pAMP (Genart®)	LII cloning only vector
BB32	LIIc F 2-3	Amp	LII/LIV	pAMP (Genart®)	LII cloning only vector
BB33	LIIc F 3-4	Amp	LII/LIV	pAMP (Genart®)	LII cloning only vector
BB34	LIIc R 3-4	Amp	LII/LIV	pAMP (Genart®)	LII cloning only vector
BB35	LIIc F 4-5	Amp	LII/LIV	pAMP (Genart®)	LII cloning only vector
BB36	LIIc F 5-6	Amp	LII/LIV	pAMP (Genart®)	LII cloning only vector
BB37	LIIc R 5-6	Amp	LII/LIV	pAMP (Genart®)	LII cloning only vector
LII/LIV - dummies
BB38	LII dy 1-3	Amp	LII/LIV	pAMP (Genart®)
BB63	LII dy 1-2	Amp	LII/LIV	pAMP (Genart®)
BB64	LII dy 3-4	Amp	LII/LIV	pAMP (Genart®)
BB65	LII dy 5-6	Amp	LII/LIV	pAMP (Genart®)
BB39	LII dy 2-3	Amp	LII/LIV	pAMP (Genart®)
BB40	LII dy 4-5	Amp	LII/LIV	pAMP (Genart®)
BB41	LII dy 4-6	Amp	LII/LIV	pAMP (Genart®)
BB42	LII dy 2-6	Amp	LII/LIV	pAMP (Genart®)
BB43	LII ins 2-3	Amp	LII/LIV	pAMP (Genart®)
BB44	LII ins 4-5	Amp	LII/LIV	pAMP (Genart®)
LIII/LV - backbones
BB45	LIIIα fin	Kan	LIII/LV	Xpre-K (pICH50505)	binary expression vector
BB46	LIIIα F A-B	Kan	LIII/LV	Xpre-K (pICH50505)	binary expression vector
BB47	LIIIα R A-B	Kan	LIII/LV	Xpre-K (pICH50505)	binary expression vector
BB48	LIIIα F C-D	Kan	LIII/LV	Xpre-K (pICH50505)	binary expression vector
BB49	LIIIα R C-D	Kan	LIII/LV	Xpre-K (pICH50505)	binary expression vector
BB50	LIIIα F E-F	Kan	LIII/LV	Xpre-K (pICH50505)	binary expression vector
BB51	LIIIα R E-F	Kan	LIII/LV	Xpre-K (pICH50505)	binary expression vector
BB52	LIIIβ fin	Kan	LIII/LV	Xpre2-K (pCAMBIA)	binary expression vector
BB53	LIIIβ F A-B	Kan	LIII/LV	Xpre2-K (pCAMBIA)	binary expression vector
BB54	LIIIβ R A-B	Kan	LIII/LV	Xpre2-K (pCAMBIA)	binary expression vector
BB55	LIIIβ F C-D	Kan	LIII/LV	Xpre2-K (pCAMBIA)	binary expression vector
BB56	LIIIβ R C-D	Kan	LIII/LV	Xpre2-K (pCAMBIA)	binary expression vector
BB57	LIIIβ F E-F	Kan	LIII/LV	Xpre2-K (pCAMBIA)	binary expression vector
BB58	LIIIβ R E-F	Kan	LIII/LV	Xpre2-K (pCAMBIA)	binary expression vector
Binary expression vectors precursors
BB59	Xpre-K	Kan	-	pICH50505
BB60	Xpre-S	Spec	-	pICH50505
BB61	Xpre2-K	Kan		pUB-GW-GFP (pCAMBIA)
BB62	Xpre2-S	Spec		pUB-GW-GFP (pCAMBIA)
Custom Expression Vector Dummies
G82	LI dy Esp3I-lacZ A-B	Gent	LI	pUC57 (Gent)
G83	LI dy Esp3I-lacZ C-D	Gent	LI	pUC57 (Gent)
G84	LI dy Esp3I-ccdB A-B	Gent	LI	pUC57 (Gent)
G85	LI dy Esp3I-ccdB C-D	Gent	LI	pUC57 (Gent)
Silencing Vector Backbone
G124	LIIc F 1-2 RNAi	Amp	LII	pAMP (Genart®)	ihpRNA silencing vector (cloning only)
G420	LII F 1-2 RNAi	Spec	LII	Xpre-S (pICH50505)	ihpRNA silencing vector (binary expression vector)
Amp = Ampicillin; Gent = Gentamycin; Kan = Kanamycine resistance; Spec = Spectinomycin
