# Supplementary material for: A Modular Plasmid Assembly Kit for Multigene Expression, Gene Silencing and Silencing Rescue in Plants
Source: PLoS One. 2014 Feb 13;9(2):e88218. doi: 10.1371/journal.pone.0088218 (PMC3923767; doi:10.1371/journal.pone.0088218)
Supplement: File S1 — Sequences of Plasmids and Modules. Zip archive of annotated maps of toolkit plasmids and modules (Genbank format). (ZIP) [file pone.0088218.s012.zip]

Archive with 151 entries (126 files):
- GG vector maps/
- GG vector maps/Backbones&dummies/
- GG vector maps/Backbones&dummies/Custom Vector dummies/
- GG vector maps/Backbones&dummies/Custom Vector dummies/LI dy Esp3I-ccdB A-B G84.gbk
- GG vector maps/Backbones&dummies/Custom Vector dummies/LI dy Esp3I-ccdB C-D G85.gbk
- GG vector maps/Backbones&dummies/Custom Vector dummies/LI dy Esp3I-lacZ A-B G82.gbk
- GG vector maps/Backbones&dummies/Custom Vector dummies/LI dy Esp3I-lacZ C-D G83.gbk
- GG vector maps/Backbones&dummies/L II vector backbones/
- GG vector maps/Backbones&dummies/L II vector backbones/.clcinfo
- GG vector maps/Backbones&dummies/L II vector backbones/.orderlist2
- GG vector maps/Backbones&dummies/L II vector backbones/LII cloning only backbone/
- GG vector maps/Backbones&dummies/L II vector backbones/LII cloning only backbone/LIIc F 1-2 - BB30.gbk
- GG vector maps/Backbones&dummies/L II vector backbones/LII cloning only backbone/LIIc F 2-3 - BB32.gbk
- GG vector maps/Backbones&dummies/L II vector backbones/LII cloning only backbone/LIIc F 3-4 - BB33.gbk
- GG vector maps/Backbones&dummies/L II vector backbones/LII cloning only backbone/LIIc F 4-5 - BB35.gbk
- GG vector maps/Backbones&dummies/L II vector backbones/LII cloning only backbone/LIIc F 5-6 - BB36.gbk
- GG vector maps/Backbones&dummies/L II vector backbones/LII cloning only backbone/LIIc R 1-2 - BB31.gbk
- GG vector maps/Backbones&dummies/L II vector backbones/LII cloning only backbone/LIIc R 3-4 - BB34.gbk
- GG vector maps/Backbones&dummies/L II vector backbones/LII cloning only backbone/LIIc R 5-6 - BB37.gbk
- GG vector maps/Backbones&dummies/L II vector backbones/LII expression vectors/
- GG vector maps/Backbones&dummies/L II vector backbones/LII expression vectors/LIIα F 1-2 - BB10.gbk
- GG vector maps/Backbones&dummies/L II vector backbones/LII expression vectors/LIIα F 2-3 - BB12.gbk
- GG vector maps/Backbones&dummies/L II vector backbones/LII expression vectors/LIIα F 3-4 - BB14.gbk
- GG vector maps/Backbones&dummies/L II vector backbones/LII expression vectors/LIIα F 4-5 - BB16.gbk
- GG vector maps/Backbones&dummies/L II vector backbones/LII expression vectors/LIIα F 5-6 - BB18.gbk
- GG vector maps/Backbones&dummies/L II vector backbones/LII expression vectors/LIIα R 1-2 - BB11.gbk
- GG vector maps/Backbones&dummies/L II vector backbones/LII expression vectors/LIIα R 2-3 - BB13.gbk
- GG vector maps/Backbones&dummies/L II vector backbones/LII expression vectors/LIIα R 3-4 - BB15.gbk
- GG vector maps/Backbones&dummies/L II vector backbones/LII expression vectors/LIIα R 4-5 - BB17.gbk
- GG vector maps/Backbones&dummies/L II vector backbones/LII expression vectors/LIIα R 5-6 - BB19.gbk
- GG vector maps/Backbones&dummies/L II vector backbones/LII expression vectors/LIIβ F 1-2 - BB20.gbk
- GG vector maps/Backbones&dummies/L II vector backbones/LII expression vectors/LIIβ F 2-3 - BB22.gbk
- GG vector maps/Backbones&dummies/L II vector backbones/LII expression vectors/LIIβ F 3-4 - BB24.gbk
- GG vector maps/Backbones&dummies/L II vector backbones/LII expression vectors/LIIβ F 4-5 - BB26.gbk
- GG vector maps/Backbones&dummies/L II vector backbones/LII expression vectors/LIIβ F 5-6 - BB28.gbk
- GG vector maps/Backbones&dummies/L II vector backbones/LII expression vectors/LIIβ R 1-2 - BB21.gbk
- GG vector maps/Backbones&dummies/L II vector backbones/LII expression vectors/LIIβ R 2-3 - BB23.gbk
- GG vector maps/Backbones&dummies/L II vector backbones/LII expression vectors/LIIβ R 3-4 - BB25.gbk
- GG vector maps/Backbones&dummies/L II vector backbones/LII expression vectors/LIIβ R 4-5 - BB27.gbk
- GG vector maps/Backbones&dummies/L II vector backbones/LII expression vectors/LIIβ R 5-6 - BB29.gbk
- GG vector maps/Backbones&dummies/L III vector backbone/
- GG vector maps/Backbones&dummies/L III vector backbone/LIIIα F A-B - BB46.gbk
- GG vector maps/Backbones&dummies/L III vector backbone/LIIIα F C-D - BB48.gbk
- GG vector maps/Backbones&dummies/L III vector backbone/LIIIα F E-F - BB50.gbk
- GG vector maps/Backbones&dummies/L III vector backbone/LIIIα fin - BB45.gbk
- GG vector maps/Backbones&dummies/L III vector backbone/LIIIα R A-B - BB47.gbk
- GG vector maps/Backbones&dummies/L III vector backbone/LIIIα R C-D - BB49.gbk
- GG vector maps/Backbones&dummies/L III vector backbone/LIIIα R E-F - BB51.gbk
- GG vector maps/Backbones&dummies/L III vector backbone/LIIIβ F A-B - BB53.gbk
- GG vector maps/Backbones&dummies/L III vector backbone/LIIIβ F C-D - BB55.gbk
- GG vector maps/Backbones&dummies/L III vector backbone/LIIIβ F E-F - BB57.gbk
- GG vector maps/Backbones&dummies/L III vector backbone/LIIIβ fin - BB52.gbk
- GG vector maps/Backbones&dummies/L III vector backbone/LIIIβ R A-B - BB54.gbk
- GG vector maps/Backbones&dummies/L III vector backbone/LIIIβ R C-D - BB56.gbk
- GG vector maps/Backbones&dummies/L III vector backbone/LIIIβ R E-F - BB58.gbk
- GG vector maps/Backbones&dummies/L0 and LI backbones/
- GG vector maps/Backbones&dummies/L0 and LI backbones/LI+BpiI - BB3.gbk
- GG vector maps/Backbones&dummies/L0 and LI backbones/pENTR-BsaI - BB4.gbk
- GG vector maps/Backbones&dummies/L0 and LI backbones/pUC57 (Amp) - BB1.gbk
- GG vector maps/Backbones&dummies/L0 and LI backbones/pUC57 (Gent) -BB2.gbk
- GG vector maps/Backbones&dummies/LI dummies/
- GG vector maps/Backbones&dummies/LI dummies/LI dy A-B - BB5.gbk
- GG vector maps/Backbones&dummies/LI dummies/LI dy B-C - BB6.gbk
- GG vector maps/Backbones&dummies/LI dummies/LI dy C-D - BB7.gbk
- GG vector maps/Backbones&dummies/LI dummies/LI dy D-E - BB8.gbk
- GG vector maps/Backbones&dummies/LI dummies/LI dy F-G - BB9.gbk
- GG vector maps/Backbones&dummies/LII dummies/
- GG vector maps/Backbones&dummies/LII dummies/LII dy 1-2 - BB63.gbk
- GG vector maps/Backbones&dummies/LII dummies/LII dy 1-3 - BB38.gbk
- GG vector maps/Backbones&dummies/LII dummies/LII dy 2-3 - BB39.gbk
- GG vector maps/Backbones&dummies/LII dummies/LII dy 2-6 - BB42.gbk
- GG vector maps/Backbones&dummies/LII dummies/LII dy 3-4 - BB64.gbk
- GG vector maps/Backbones&dummies/LII dummies/LII dy 4-5 - BB40.gbk
- GG vector maps/Backbones&dummies/LII dummies/LII dy 4-6 - BB41.gbk
- GG vector maps/Backbones&dummies/LII dummies/LII dy 5-6 - BB65.gbk
- GG vector maps/Backbones&dummies/LII dummies/LII ins 2-3 - BB44.gbk
- GG vector maps/Backbones&dummies/LII dummies/LII ins 4-5 - BB43.gbk
- GG vector maps/Backbones&dummies/Precursor backbones/
- GG vector maps/Backbones&dummies/Precursor backbones/Xpre-k BB59.gbk
- GG vector maps/Backbones&dummies/Precursor backbones/Xpre-s BB60.gbk
- GG vector maps/Backbones&dummies/Precursor backbones/Xpre2-k BB61.gbk
- GG vector maps/Backbones&dummies/Precursor backbones/Xpre2-s BB62.gbk
- GG vector maps/Backbones&dummies/RNAi silencing/
- GG vector maps/Backbones&dummies/RNAi silencing/LII F1-2 RNAi - G124.gbk
- GG vector maps/Backbones&dummies/RNAi silencing/LIIα F1-2 RNAi - G417.gbk
- GG vector maps/Backbones&dummies/RNAi silencing/LIIβ F1-2 RNAi - G420.gbk
- GG vector maps/LI Vector Maps/
- GG vector maps/LI Vector Maps/Fluorophores/
- GG vector maps/LI Vector Maps/Fluorophores/C-terminal/
- GG vector maps/LI Vector Maps/Fluorophores/C-terminal/LI D-E Cerulean (G14).gbk
- GG vector maps/LI Vector Maps/Fluorophores/C-terminal/LI D-E GFP (G11).gbk
- GG vector maps/LI Vector Maps/Fluorophores/C-terminal/LI D-E mCherry (G25).gbk
- GG vector maps/LI Vector Maps/Fluorophores/C-terminal/LI D-E mOrange (G26).gbk
- GG vector maps/LI Vector Maps/Fluorophores/C-terminal/LI D-E t-sapphire (G13).gbk
- GG vector maps/LI Vector Maps/Fluorophores/C-terminal/LI D-E YFP (G12).gbk
- GG vector maps/LI Vector Maps/Fluorophores/GOI/
- GG vector maps/LI Vector Maps/Fluorophores/GOI-noATG/
- GG vector maps/LI Vector Maps/Fluorophores/GOI-noATG/LI C-D Cerulean noATG (G56).gbk
- GG vector maps/LI Vector Maps/Fluorophores/GOI-noATG/LI C-D GFP noATG (G53).gbk
- GG vector maps/LI Vector Maps/Fluorophores/GOI-noATG/LI C-D mCherry noATG (G57).gbk
- GG vector maps/LI Vector Maps/Fluorophores/GOI-noATG/LI C-D mOrange noATG (G58).gbk
- GG vector maps/LI Vector Maps/Fluorophores/GOI-noATG/LI C-D T-Sapphire noATG (G55).gbk
- GG vector maps/LI Vector Maps/Fluorophores/GOI-noATG/LI C-D YFP noATG (G54).gbk
- GG vector maps/LI Vector Maps/Fluorophores/GOI/LI C-D Cerulean (G22).gbk
- GG vector maps/LI Vector Maps/Fluorophores/GOI/LI C-D desGFP (G78).gbk
- GG vector maps/LI Vector Maps/Fluorophores/GOI/LI C-D GFP (G19).gbk
- GG vector maps/LI Vector Maps/Fluorophores/GOI/LI C-D mCherry (G23).gbk
- GG vector maps/LI Vector Maps/Fluorophores/GOI/LI C-D mOrange (G24).gbk
- GG vector maps/LI Vector Maps/Fluorophores/GOI/LI C-D t-sapphire (G21).gbk
- GG vector maps/LI Vector Maps/Fluorophores/GOI/LI C-D YFP (G20).gbk
- GG vector maps/LI Vector Maps/Fluorophores/N-terminal/
- GG vector maps/LI Vector Maps/Fluorophores/N-terminal/LI B-C Ceruelan (G31).gbk
- GG vector maps/LI Vector Maps/Fluorophores/N-terminal/LI B-C GFP (G28).gbk
- GG vector maps/LI Vector Maps/Fluorophores/N-terminal/LI B-C mCherry (G32).gbk
- GG vector maps/LI Vector Maps/Fluorophores/N-terminal/LI B-C mOrange (G33).gbk
- GG vector maps/LI Vector Maps/Fluorophores/N-terminal/LI B-C T-sapphire (G30).gbk
- GG vector maps/LI Vector Maps/Fluorophores/N-terminal/LI B-C YFP (G29).gbk
- GG vector maps/LI Vector Maps/GUS/
- GG vector maps/LI Vector Maps/GUS/LI B-E GUSi (G79).gbk
- GG vector maps/LI Vector Maps/In Planta Resistance/
- GG vector maps/LI Vector Maps/In Planta Resistance/LI F-G Hygro (G95).gbk
- GG vector maps/LI Vector Maps/In Planta Resistance/LI F-G Neo  (G3).gbk
- GG vector maps/LI Vector Maps/Peptide Tags/
- GG vector maps/LI Vector Maps/Peptide Tags/LI B-C 6xHis - G65.gbk
- GG vector maps/LI Vector Maps/Peptide Tags/LI B-C C-Myc - G69.gbk
- GG vector maps/LI Vector Maps/Peptide Tags/LI B-C HA - G67.gbk
- GG vector maps/LI Vector Maps/Peptide Tags/LI D-E 6xHis - G66.gbk
- GG vector maps/LI Vector Maps/Peptide Tags/LI D-E C-Myc - G70.gbk
- GG vector maps/LI Vector Maps/Peptide Tags/LI D-E HA - G68.gbk
- GG vector maps/LI Vector Maps/Promoters/
- GG vector maps/LI Vector Maps/Promoters/LI A-B 35S (G5).gbk
- GG vector maps/LI Vector Maps/Promoters/LI A-B EF1 (G52).gbk
- GG vector maps/LI Vector Maps/Promoters/LI A-B pNOS (G80).gbk
- GG vector maps/LI Vector Maps/Promoters/LI A-B Ubi (G7).gbk
- GG vector maps/LI Vector Maps/Promoters/LI A-C 35S (G9).gbk
- GG vector maps/LI Vector Maps/Signal Peptides/
- GG vector maps/LI Vector Maps/Signal Peptides/LI B-C N-NES (I) (G62).gbk
- GG vector maps/LI Vector Maps/Signal Peptides/LI B-C N-NES (II) (G61).gbk
- GG vector maps/LI Vector Maps/Signal Peptides/LI B-C N-NLS  (G60).gbk
- GG vector maps/LI Vector Maps/Signal Peptides/LI D-E C-NES (G38).gbk
- GG vector maps/LI Vector Maps/Signal Peptides/LI D-E C-NLS (G35).gbk
- GG vector maps/LI Vector Maps/Split-GFP/
- GG vector maps/LI Vector Maps/Split-GFP/LI C-D 1-10GFP  (G90).gbk
- GG vector maps/LI Vector Maps/Split-GFP/LI C-D 1-10GFP noATG (G91).gbk
- GG vector maps/LI Vector Maps/Split-GFP/LI C-D 11GFP  (G42).gbk
- GG vector maps/LI Vector Maps/Split-GFP/LI D-E 1-10 GFP (G76).gbk
- GG vector maps/LI Vector Maps/Split-GFP/LI D-E 11GFP  (G41).gbk
- GG vector maps/LI Vector Maps/Terminators/
- GG vector maps/LI Vector Maps/Terminators/LI E-F 35S term (G59).gbk
- GG vector maps/LI Vector Maps/Terminators/LI E-F HSP-T terminator (G45).gbk
- GG vector maps/LI Vector Maps/Terminators/LI E-F nos-T (G80).gbk
