# Supplementary material for: A Modular Plasmid Assembly Kit for Multigene Expression, Gene Silencing and Silencing Rescue in Plants
Source: PLoS One. 2014 Feb 13;9(2):e88218. doi: 10.1371/journal.pone.0088218 (PMC3923767; doi:10.1371/journal.pone.0088218)
Supplement: File S1 — Sequences of Plasmids and Modules. Zip archive of annotated maps of toolkit plasmids and modules (Genbank format). (ZIP) [file pone.0088218.s012.zip › GG vector maps/Backbones&dummies/Custom Vector dummies/LI dy Esp3I-ccdB A-B G84.gbk]

LOCUS       LI_dy_Esp3I-ccdB_A-B_G84      4075 bp    DNA     circular UNA 15-Jun-2011
DEFINITION  
FEATURES             Location/Qualifiers
     CDS             join(3921..4075,1..379)
                     /label=Gentamicin-R
     CDS             1160..1819
                     /label=CmR
     CDS             2161..2466
                     /label=ccdB
     Misc._feature   2986..3600
                     /label="replicon of pMB1"
ORIGIN
        1 cgacgtagcc acctactccc aacatcagcc ggactccgat tacctcggga acttgctccg
       61 tagtaagaca ttcatcgcgc ttgctgcctt cgaccaagaa gcggttgttg gcgctctcgc
      121 ggcttacgtt ctgcccaggt ttgagcagcc gcgtagtgag atctatatct atgatctcgc
      181 agtctccggc gagcaccgga ggcagggcat tgccaccgcg ctcatcaatc tcctcaagca
      241 tgaggccaac gcgcttggtg cttatgtgat ctacgtgcaa gcagattacg gtgacgatcc
      301 cgcagtggct ctctatacaa agttgggcat acgggaagaa gtgatgcact ttgatatcga
      361 cccaagtacc gccacctaac aattcgttca agccgagatc ggcttcccgg ccgcggagtt
      421 gttcggtaaa ttgtcacaac gccGCTCATG ACATTAACCT ATAAAAATAG GCGTATCACG
      481 AGGCCCTTTT GTCTCGCGCG TTTCGGTGAT GACGGTGAAA ACCTCTGACA CATGCAGCTC
      541 CCGGAGAaGG TCACAGCTTG TCTGTAAGCG GATGCCGGGA GCAGACAAGC CCGTCAGGGC
      601 GCGTCAGCGG GTGTTGGCGG GTGTCGGGGC TGGCTTAACT ATGCGGCATC AGAGCAGATT
      661 GTACTGAGAG TGCACCATAT GCGGTGTGAA ATACCGCACA GATGCGTAAG GAGAAAATAC
      721 CGCATCAGGC GCCATTCGCC ATTCAGGCTG CGCAACTGTT GGGAAGGGCG ATCGGTGCGG
      781 GCCTCTTCGC TATTACGCCA GCTGGCGAAA GGGGGATGTG CTGCAAGGCG ATTAAGTTGG
      841 GTAACGCCAG GGTTTTCCCA GTCACGACGT TGTAAAACGA CGGCCAGTGA ATTCGAGCTC
      901 GGTACCTCGT TCGTCTCTGC GGTGAGACCA AAGCTGAACG AGAAACGTAA AATGATATAA
      961 ATATCAATAT ATTAAATTAG ATTTTGCATA AAAAACAGAC TACATAATAC TGTAAAACAC
     1021 AACATATCCA GTCACTATGG CGGCCCCTCG AGGGGCCGCA TTAGGCACCC CAGGCTTTAC
     1081 ACTTTATGCT TCCGGCTCGT ATAATGTGTG GATTTTGAGT TAGGATCCGT CGAGATTTTC
     1141 AGGAGCTAAG GAAGCTAAAA TGGAGAAAAA AATCACTGGA TATACCACCG TTGATATATC
     1201 CCAATGGCAT CGTAAAGAAC ATTTTGAGGC ATTTCAGTCA GTTGCTCAAT GTACCTATAA
     1261 CCAGACCGTT CAGCTGGATA TTACGGCCTT TTTAAAGACC GTAAAGAAAA ATAAGCACAA
     1321 GTTTTATCCG GCCTTTATTC ACATTCTTGC CCGCCTGATG AATGCTCATC CGGAATTCCG
     1381 TATGGCAATG AAAGACGGTG AGCTGGTGAT ATGGGATAGT GTTCACCCTT GTTACACCGT
     1441 TTTCCATGAG CAAACTGAAA CGTTTTCATC GCTCTGGAGT GAATACCACG ACGATTTCCG
     1501 GCAGTTTCTA CACATATATT CGCAAGATGT GGCGTGTTAC GGTGAAAACC TGGCCTATTT
     1561 CCCTAAAGGG TTTATTGAGA ATATGTTTTT CGTGTCAGCC AATCCCTGGG TGAGTTTCAC
     1621 CAGTTTTGAT TTAAACGTGG CCAATATGGA CAACTTCTTC GCCCCCGTTT TCACCATGGG
     1681 CAAATATTAT ACGCAAGGCG ACAAGGTGCT GATGCCGCTG GCGATTCAGG TTCATCATGC
     1741 CGTTTGTGAT GGCTTCCATG TCGGCAGAAT GCTTAATGAA TTACAACAGT ACTGCGATGA
     1801 GTGGCAGGGC GGGGCGTAAT CTAGAGGATC CGGCTTACTA AAAGCCAGAT AACAGTATGC
     1861 GTATTTGCGC GCTGATTTTT GCGGTATAAG AATATATACT GATATGTATA CCCGAAGTAT
     1921 GTCAAAAAGA GGTATGCTAT GAAGCAGCGT ATTACAGTGA CAGTTGACAG CGACAGCTAT
     1981 CAGTTGCTCA AGGCATATAT GATGTCAATA TCTCCGGTCT GGTAAGCACA ACCATGCAGA
     2041 ATGAAGCCCG TCGTCTGCGT GCCGAACGCT GGAAAGCGGA AAATCAGGAA GGGATGGCTG
     2101 AGGTCGCCCG GTTTATTGAA ATGAACGGCT CTTTTGCTGA CGAGAACAGG GGCTGGTGAA
     2161 ATGCAGTTTA AGGTTTACAC CTATAAAAGA GAGAGCCGTT ATCGTCTGTT TGTGGATGTA
     2221 CAGAGTGATA TTATTGACAC GCCCGGGCGA CGGATGGTGA TCCCCCTGGC CAGTGCACGT
     2281 CTGCTGTCAG ATAAAGTCCC CCGTGAACTT TACCCGGTGG TGCATATCGG GGATGAAAGC
     2341 TGGCGCATGA TGACCACCGA TATGGCCAGT GTGCCGGTtT CCGTTATCGG GGAAGAAGTG
     2401 GCTGATCTCA GCCACCGCGA AAATGACATC AAAAACGCCA TTAACCTGAT GTTCTGGGGA
     2461 ATATAAATGT CAGGCTCCCT TATACACAGC CAGTCTGCAG GTCGACGGTC TCTTCTGTGA
     2521 GACGTTCGAA TGCATCTAGA TATCGGATCC CGGGCCCGTC GACTGCAGAG GCCTGCATGC
     2581 AAGCTTGGCG TAATCATGGT CATAGCTGTT TCCTGTGTGA AATTGTTATC CGCTCACAAT
     2641 TCCACACAAC ATACGAGCCG GAAGCATAAA GTGTAAAGCC TGGGGTGCCT AATGAGTGAG
     2701 CTAACTCACA TTAATTGCGT TGCGCTCACT GCCCGCTTTC CAGTCGGGAA ACCTGTCGTG
     2761 CCAGCTGCAT TAATGAATCG GCCAACGCGC GGGGAGAGGC GGTTTGCGTA TTGGGCGCTC
     2821 TTCCGCTTCC TCGCTCACTG ACTCGCTGCG CTCGGTCGTT CGGCTGCGGC GAGCGGTATC
     2881 AGCTCACTCA AAGGCGGTAA TACGGTTATC CACAGAATCA GGGGATAACG CAGGAAAGAA
     2941 CATGTGAGCA AAAGGCCAGC AAAAGGCCAG GAACCGTAAA AAGGCCGCGT TGCTGGCGTT
     3001 TTTCCATAGG CTCCGCCCCC CTGACGAGCA TCACAAAAAT CGACGCTCAA GTCAGAGGTG
     3061 GCGAAACCCG ACAGGACTAT AAAGATACCA GGCGTTTCCC CCTGGAAGCT CCCTCGTGCG
     3121 CTCTCCTGTT CCGACCCTGC CGCTTACCGG ATACCTGTCC GCCTTTCTCC CTTCGGGAAG
     3181 CGTGGCGCTT TCTCATAGCT CACGCTGTAG GTATCTCAGT TCGGTGTAGG TCGTTCGCTC
     3241 CAAGCTGGGC TGTGTGCACG AACCCCCCGT TCAGCCCGAC CGCTGCGCCT TATCCGGTAA
     3301 CTATCGTCTT GAGTCCAACC CGGTAAGACA CGACTTATCG CCACTGGCAG CAGCCACTGG
     3361 TAACAGGATT AGCAGAGCGA GGTATGTAGG CGGTGCTACA GAGTTCTTGA AGTGGTGGCC
     3421 TAACTACGGC TACACTAGAA GAACAGTATT TGGTATCTGC GCTCTGCTGA AGCCAGTTAC
     3481 CTTCGGAAAA AGAGTTGGTA GCTCTTGATC CGGCAAACAA ACCACCGCTG GTAGCGGTGG
     3541 TTTTTTTGTT TGCAAGCAGC AGATTACGCG CAGAAAAAAA GGATCTCAAG AAGATCCTTT
     3601 GATCTTTTCT ACGGGGTCTG ACGCTCAGTG GAACGAAAAC TCACGTTAAG GGATTTTGGT
     3661 CATGAGgcgc acaccgtgga aacggatgaa ggcacgaacc cagttgacat aagcctgttc
     3721 ggttcgtaaa ctgtaatgca agtagcgtat gcgctcacgc aactggtcca gaaccttgac
     3781 cgaacgcagc ggtggtaacg gcgcagtggc ggttttcatg gcttgttatg actgtttttt
     3841 tgtacagtct atgcctcggg catccaagca gcaagcgcgt tacgccgtgg gtcgatgttt
     3901 gatgttatgg agcagcaacg atgttacgca gcagcaacga tgttacgcag cagggcagtc
     3961 gccctaaaac aaagttaggt ggctcaagta tgggcatcat tcgcacatgt aggctcggcc
     4021 ctgaccaagt caaatccatg cgggctgctc ttgatctttt cggtcgtgag ttcgg
//
