# Supplementary material for: A Modular Plasmid Assembly Kit for Multigene Expression, Gene Silencing and Silencing Rescue in Plants
Source: PLoS One. 2014 Feb 13;9(2):e88218. doi: 10.1371/journal.pone.0088218 (PMC3923767; doi:10.1371/journal.pone.0088218)
Supplement: File S1 — Sequences of Plasmids and Modules. Zip archive of annotated maps of toolkit plasmids and modules (Genbank format). (ZIP) [file pone.0088218.s012.zip › GG vector maps/Backbones&dummies/Custom Vector dummies/LI dy Esp3I-ccdB C-D G85.gbk]

LOCUS       LI_dy_Esp3I-ccdB_C-D_G85      4075 bp    DNA     circular UNA 15-Jun-2011
DEFINITION  
FEATURES             Location/Qualifiers
     CDS             622..1281
                     /label=CmR
     CDS             1623..1928
                     /label=ccdB
     Misc._feature   2448..3062
                     /label="replicon of pMB1"
     CDS             3383..3916
                     /label=Gentamicin-R
ORIGIN
        1 TCCCGGAGAa GGTCACAGCT TGTCTGTAAG CGGATGCCGG GAGCAGACAA GCCCGTCAGG
       61 GCGCGTCAGC GGGTGTTGGC GGGTGTCGGG GCTGGCTTAA CTATGCGGCA TCAGAGCAGA
      121 TTGTACTGAG AGTGCACCAT ATGCGGTGTG AAATACCGCA CAGATGCGTA AGGAGAAAAT
      181 ACCGCATCAG GCGCCATTCG CCATTCAGGC TGCGCAACTG TTGGGAAGGG CGATCGGTGC
      241 GGGCCTCTTC GCTATTACGC CAGCTGGCGA AAGGGGGATG TGCTGCAAGG CGATTAAGTT
      301 GGGTAACGCC AGGGTTTTCC CAGTCACGAC GTTGTAAAAC GACGGCCAGT GAATTCGAGC
      361 TCGGTACCTC GTTCGTCTCT CACCTGAGAC CAAAGCTGAA CGAGAAACGT AAAATGATAT
      421 AAATATCAAT ATATTAAATT AGATTTTGCA TAAAAAACAG ACTACATAAT ACTGTAAAAC
      481 ACAACATATC CAGTCACTAT GGCGGCCCCT CGAGGGGCCG CATTAGGCAC CCCAGGCTTT
      541 ACACTTTATG CTTCCGGCTC GTATAATGTG TGGATTTTGA GTTAGGATCC GTCGAGATTT
      601 TCAGGAGCTA AGGAAGCTAA AATGGAGAAA AAAATCACTG GATATACCAC CGTTGATATA
      661 TCCCAATGGC ATCGTAAAGA ACATTTTGAG GCATTTCAGT CAGTTGCTCA ATGTACCTAT
      721 AACCAGACCG TTCAGCTGGA TATTACGGCC TTTTTAAAGA CCGTAAAGAA AAATAAGCAC
      781 AAGTTTTATC CGGCCTTTAT TCACATTCTT GCCCGCCTGA TGAATGCTCA TCCGGAATTC
      841 CGTATGGCAA TGAAAGACGG TGAGCTGGTG ATATGGGATA GTGTTCACCC TTGTTACACC
      901 GTTTTCCATG AGCAAACTGA AACGTTTTCA TCGCTCTGGA GTGAATACCA CGACGATTTC
      961 CGGCAGTTTC TACACATATA TTCGCAAGAT GTGGCGTGTT ACGGTGAAAA CCTGGCCTAT
     1021 TTCCCTAAAG GGTTTATTGA GAATATGTTT TTCGTGTCAG CCAATCCCTG GGTGAGTTTC
     1081 ACCAGTTTTG ATTTAAACGT GGCCAATATG GACAACTTCT TCGCCCCCGT TTTCACCATG
     1141 GGCAAATATT ATACGCAAGG CGACAAGGTG CTGATGCCGC TGGCGATTCA GGTTCATCAT
     1201 GCCGTTTGTG ATGGCTTCCA TGTCGGCAGA ATGCTTAATG AATTACAACA GTACTGCGAT
     1261 GAGTGGCAGG GCGGGGCGTA ATCTAGAGGA TCCGGCTTAC TAAAAGCCAG ATAACAGTAT
     1321 GCGTATTTGC GCGCTGATTT TTGCGGTATA AGAATATATA CTGATATGTA TACCCGAAGT
     1381 ATGTCAAAAA GAGGTATGCT ATGAAGCAGC GTATTACAGT GACAGTTGAC AGCGACAGCT
     1441 ATCAGTTGCT CAAGGCATAT ATGATGTCAA TATCTCCGGT CTGGTAAGCA CAACCATGCA
     1501 GAATGAAGCC CGTCGTCTGC GTGCCGAACG CTGGAAAGCG GAAAATCAGG AAGGGATGGC
     1561 TGAGGTCGCC CGGTTTATTG AAATGAACGG CTCTTTTGCT GACGAGAACA GGGGCTGGTG
     1621 AAATGCAGTT TAAGGTTTAC ACCTATAAAA GAGAGAGCCG TTATCGTCTG TTTGTGGATG
     1681 TACAGAGTGA TATTATTGAC ACGCCCGGGC GACGGATGGT GATCCCCCTG GCCAGTGCAC
     1741 GTCTGCTGTC AGATAAAGTC CCCCGTGAAC TTTACCCGGT GGTGCATATC GGGGATGAAA
     1801 GCTGGCGCAT GATGACCACC GATATGGCCA GTGTGCCGGT tTCCGTTATC GGGGAAGAAG
     1861 TGGCTGATCT CAGCCACCGC GAAAATGACA TCAAAAACGC CATTAACCTG ATGTTCTGGG
     1921 GAATATAAAT GTCAGGCTCC CTTATACACA GCCAGTCTGC AGGTCGACGG TCTCTAAGGT
     1981 GAGACGTTCG AATGCATCTA GATATCGGAT CCCGGGCCCG TCGACTGCAG AGGCCTGCAT
     2041 GCAAGCTTGG CGTAATCATG GTCATAGCTG TTTCCTGTGT GAAATTGTTA TCCGCTCACA
     2101 ATTCCACACA ACATACGAGC CGGAAGCATA AAGTGTAAAG CCTGGGGTGC CTAATGAGTG
     2161 AGCTAACTCA CATTAATTGC GTTGCGCTCA CTGCCCGCTT TCCAGTCGGG AAACCTGTCG
     2221 TGCCAGCTGC ATTAATGAAT CGGCCAACGC GCGGGGAGAG GCGGTTTGCG TATTGGGCGC
     2281 TCTTCCGCTT CCTCGCTCAC TGACTCGCTG CGCTCGGTCG TTCGGCTGCG GCGAGCGGTA
     2341 TCAGCTCACT CAAAGGCGGT AATACGGTTA TCCACAGAAT CAGGGGATAA CGCAGGAAAG
     2401 AACATGTGAG CAAAAGGCCA GCAAAAGGCC AGGAACCGTA AAAAGGCCGC GTTGCTGGCG
     2461 TTTTTCCATA GGCTCCGCCC CCCTGACGAG CATCACAAAA ATCGACGCTC AAGTCAGAGG
     2521 TGGCGAAACC CGACAGGACT ATAAAGATAC CAGGCGTTTC CCCCTGGAAG CTCCCTCGTG
     2581 CGCTCTCCTG TTCCGACCCT GCCGCTTACC GGATACCTGT CCGCCTTTCT CCCTTCGGGA
     2641 AGCGTGGCGC TTTCTCATAG CTCACGCTGT AGGTATCTCA GTTCGGTGTA GGTCGTTCGC
     2701 TCCAAGCTGG GCTGTGTGCA CGAACCCCCC GTTCAGCCCG ACCGCTGCGC CTTATCCGGT
     2761 AACTATCGTC TTGAGTCCAA CCCGGTAAGA CACGACTTAT CGCCACTGGC AGCAGCCACT
     2821 GGTAACAGGA TTAGCAGAGC GAGGTATGTA GGCGGTGCTA CAGAGTTCTT GAAGTGGTGG
     2881 CCTAACTACG GCTACACTAG AAGAACAGTA TTTGGTATCT GCGCTCTGCT GAAGCCAGTT
     2941 ACCTTCGGAA AAAGAGTTGG TAGCTCTTGA TCCGGCAAAC AAACCACCGC TGGTAGCGGT
     3001 GGTTTTTTTG TTTGCAAGCA GCAGATTACG CGCAGAAAAA AAGGATCTCA AGAAGATCCT
     3061 TTGATCTTTT CTACGGGGTC TGACGCTCAG TGGAACGAAA ACTCACGTTA AGGGATTTTG
     3121 GTCATGAGgc gcacaccgtg gaaacggatg aaggcacgaa cccagttgac ataagcctgt
     3181 tcggttcgta aactgtaatg caagtagcgt atgcgctcac gcaactggtc cagaaccttg
     3241 accgaacgca gcggtggtaa cggcgcagtg gcggttttca tggcttgtta tgactgtttt
     3301 tttgtacagt ctatgcctcg ggcatccaag cagcaagcgc gttacgccgt gggtcgatgt
     3361 ttgatgttat ggagcagcaa cgatgttacg cagcagcaac gatgttacgc agcagggcag
     3421 tcgccctaaa acaaagttag gtggctcaag tatgggcatc attcgcacat gtaggctcgg
     3481 ccctgaccaa gtcaaatcca tgcgggctgc tcttgatctt ttcggtcgtg agttcggcga
     3541 cgtagccacc tactcccaac atcagccgga ctccgattac ctcgggaact tgctccgtag
     3601 taagacattc atcgcgcttg ctgccttcga ccaagaagcg gttgttggcg ctctcgcggc
     3661 ttacgttctg cccaggtttg agcagccgcg tagtgagatc tatatctatg atctcgcagt
     3721 ctccggcgag caccggaggc agggcattgc caccgcgctc atcaatctcc tcaagcatga
     3781 ggccaacgcg cttggtgctt atgtgatcta cgtgcaagca gattacggtg acgatcccgc
     3841 agtggctctc tatacaaagt tgggcatacg ggaagaagtg atgcactttg atatcgaccc
     3901 aagtaccgcc acctaacaat tcgttcaagc cgagatcggc ttcccggccg cggagttgtt
     3961 cggtaaattg tcacaacgcc GCTCATGACA TTAACCTATA AAAATAGGCG TATCACGAGG
     4021 CCCTTTTGTC TCGCGCGTTT CGGTGATGAC GGTGAAAACC TCTGACACAT GCAGC
//
