# Supplementary material for: A Modular Plasmid Assembly Kit for Multigene Expression, Gene Silencing and Silencing Rescue in Plants
Source: PLoS One. 2014 Feb 13;9(2):e88218. doi: 10.1371/journal.pone.0088218 (PMC3923767; doi:10.1371/journal.pone.0088218)
Supplement: File S1 — Sequences of Plasmids and Modules. Zip archive of annotated maps of toolkit plasmids and modules (Genbank format). (ZIP) [file pone.0088218.s012.zip › GG vector maps/Backbones&dummies/Custom Vector dummies/LI dy Esp3I-lacZ A-B G82.gbk]

LOCUS       LI_dy_Esp3I-lacZ_A-B_G82      3209 bp    DNA     circular UNA 15-Jun-2011
DEFINITION  
FEATURES             Location/Qualifiers
     CDS             309..842
                     /label=Gentamicin-R
     CDS             complement(1460..1807)
                     /gene="lacZ"
                     /note="N-terminal fragment"
                     /codon_start=1
                     /transl_table=11
                     /product="beta-galactosidase"
                     /protein_id="CAA75110.1"
                     /db_xref="GI:2440163"
                     /translation="MTMITPSLHAGLCSRRARDPISRCIREVPSSNSLAVVLQRRDWE
                     NPGVTQLNRLAAHPPFASWRNSEEARTDRPSQQLRSLNGEWRLMRYFLLTHLCGISHR
                     IWCTLSTICSDAA"
     Misc._feature   2583..3197
                     /label="replicon of pMB1"
ORIGIN
        1 GGGGTCTGAC GCTCAGTGGA ACGAAAACTC ACGTTAAGGG ATTTTGGTCA TGAGgcgcac
       61 accgtggaaa cggatgaagg cacgaaccca gttgacataa gcctgttcgg ttcgtaaact
      121 gtaatgcaag tagcgtatgc gctcacgcaa ctggtccaga accttgaccg aacgcagcgg
      181 tggtaacggc gcagtggcgg ttttcatggc ttgttatgac tgtttttttg tacagtctat
      241 gcctcgggca tccaagcagc aagcgcgtta cgccgtgggt cgatgtttga tgttatggag
      301 cagcaacgat gttacgcagc agcaacgatg ttacgcagca gggcagtcgc cctaaaacaa
      361 agttaggtgg ctcaagtatg ggcatcattc gcacatgtag gctcggccct gaccaagtca
      421 aatccatgcg ggctgctctt gatcttttcg gtcgtgagtt cggcgacgta gccacctact
      481 cccaacatca gccggactcc gattacctcg ggaacttgct ccgtagtaag acattcatcg
      541 cgcttgctgc cttcgaccaa gaagcggttg ttggcgctct cgcggcttac gttctgccca
      601 ggtttgagca gccgcgtagt gagatctata tctatgatct cgcagtctcc ggcgagcacc
      661 ggaggcaggg cattgccacc gcgctcatca atctcctcaa gcatgaggcc aacgcgcttg
      721 gtgcttatgt gatctacgtg caagcagatt acggtgacga tcccgcagtg gctctctata
      781 caaagttggg catacgggaa gaagtgatgc actttgatat cgacccaagt accgccacct
      841 aacaattcgt tcaagccgag atcggcttcc cggccgcgga gttgttcggt aaattgtcac
      901 aacgccGCTC ATGACATTAA CCTATAAAAA TAGGCGTATC ACGAGGCCCT TTTGTCTCGC
      961 GCGTTTCGGT GATGACGGTG AAAACCTCTG ACACATGCAG CTCCCGGAGA aGGTCACAGC
     1021 TTGTCTGTAA GCGGATGCCG GGAGCAGACA AGCCCGTCAG GGCGCGTCAG CGGGTGTTGG
     1081 CGGGTGTCGG GGCTGGCTTA ACTATGCGGC ATCAGAGCAG ATTGTACTGA GAGTGCACCA
     1141 TATGCGGTGT GAAATACCGC ACAGATGCGT AAGGAGAAAA TACCGCATCA GGCGCCATTC
     1201 GCCATTCAGG CTGCGCAACT GTTGGGAAGG GCGATCGGTG CGGGCCTCTT CGCTATTACG
     1261 CCAGCTGGCG AAAGGGGGAT GTGCTGCAAG GCGATTAAGT TGGGTAACGC CAGGGTTTTC
     1321 CCAGTCACGA CGTTGTAAAA CGACGGCCAG TGAATTCGAG CTCGGTACCT CGAAGGTCTC
     1381 ACAGAAGAGA CGATGCCGGG AGCAGACAAG CCCGTCAGGG CGCGTCAGCG GGTGTTGGCG
     1441 GGTGTCGGGG CTGGCTTAAC TATGCGGCAT CAGAGCAGAT TGTACTGAGA GTGCACCATA
     1501 TGCGGTGTGA AATACCGCAC AGATGCGTAA GGAGAAAATA CCGCATCAGG CGCCATTCGC
     1561 CATTCAGGCT GCGCAACTGT TGGGAAGGGC GATCGGTGCG GGCCTCTTCG CTATTACGCC
     1621 AGCTGGCGAA AGGGGGATGT GCTGCAAGGC GATTAAGTTG GGTAACGCCA GGGTTTTCCC
     1681 AGTCACGACG TTGTAAAACG ACGGCCAGTG AATTCGAGCT CGGTACCTCG CGAATGCATC
     1741 TAGATATCGG ATCCCGGGCC CGTCGACTGC AGAGGCCTGC ATGCAAGCTT GGCGTAATCA
     1801 TGGTCATAGC TGTTTCCTGT GTGAAATTGT TATCCGCTCA CAATTCCACA CAACATACGA
     1861 GCCGGAAGCA TAAAGTGTAA AGCCTGGGGT GCCTAATGAG TGAGCTAACT CACATTAATT
     1921 GCGTTGCGCT CACTGCCCGC TTTCCAGTCG GGAAACCTGT CGTGCCAGCT GCATTAATGA
     1981 ATCGGCCAAC GCGCGGGGAG AGGCGGTTTG CGTATTGGGC GCTCTTCCGC TTCCTCGCTC
     2041 ACTGACTCGC TGCGCTCGGT CGTTCGGCTG CGGCGAGCGG TATCAGCTCA CTCAAAGGCG
     2101 GTACGTCTCA CCGCAGAGAC CAACGAATGC ATCTAGATAT CGGATCCCGG GCCCGTCGAC
     2161 TGCAGAGGCC TGCATGCAAG CTTGGCGTAA TCATGGTCAT AGCTGTTTCC TGTGTGAAAT
     2221 TGTTATCCGC TCACAATTCC ACACAACATA CGAGCCGGAA GCATAAAGTG TAAAGCCTGG
     2281 GGTGCCTAAT GAGTGAGCTA ACTCACATTA ATTGCGTTGC GCTCACTGCC CGCTTTCCAG
     2341 TCGGGAAACC TGTCGTGCCA GCTGCATTAA TGAATCGGCC AACGCGCGGG GAGAGGCGGT
     2401 TTGCGTATTG GGCGCTCTTC CGCTTCCTCG CTCACTGACT CGCTGCGCTC GGTCGTTCGG
     2461 CTGCGGCGAG CGGTATCAGC TCACTCAAAG GCGGTAATAC GGTTATCCAC AGAATCAGGG
     2521 GATAACGCAG GAAAGAACAT GTGAGCAAAA GGCCAGCAAA AGGCCAGGAA CCGTAAAAAG
     2581 GCCGCGTTGC TGGCGTTTTT CCATAGGCTC CGCCCCCCTG ACGAGCATCA CAAAAATCGA
     2641 CGCTCAAGTC AGAGGTGGCG AAACCCGACA GGACTATAAA GATACCAGGC GTTTCCCCCT
     2701 GGAAGCTCCC TCGTGCGCTC TCCTGTTCCG ACCCTGCCGC TTACCGGATA CCTGTCCGCC
     2761 TTTCTCCCTT CGGGAAGCGT GGCGCTTTCT CATAGCTCAC GCTGTAGGTA TCTCAGTTCG
     2821 GTGTAGGTCG TTCGCTCCAA GCTGGGCTGT GTGCACGAAC CCCCCGTTCA GCCCGACCGC
     2881 TGCGCCTTAT CCGGTAACTA TCGTCTTGAG TCCAACCCGG TAAGACACGA CTTATCGCCA
     2941 CTGGCAGCAG CCACTGGTAA CAGGATTAGC AGAGCGAGGT ATGTAGGCGG TGCTACAGAG
     3001 TTCTTGAAGT GGTGGCCTAA CTACGGCTAC ACTAGAAGAA CAGTATTTGG TATCTGCGCT
     3061 CTGCTGAAGC CAGTTACCTT CGGAAAAAGA GTTGGTAGCT CTTGATCCGG CAAACAAACC
     3121 ACCGCTGGTA GCGGTGGTTT TTTTGTTTGC AAGCAGCAGA TTACGCGCAG AAAAAAAGGA
     3181 TCTCAAGAAG ATCCTTTGAT CTTTTCTAC
//
