# Supplementary material for: A Modular Plasmid Assembly Kit for Multigene Expression, Gene Silencing and Silencing Rescue in Plants
Source: PLoS One. 2014 Feb 13;9(2):e88218. doi: 10.1371/journal.pone.0088218 (PMC3923767; doi:10.1371/journal.pone.0088218)
Supplement: File S1 — Sequences of Plasmids and Modules. Zip archive of annotated maps of toolkit plasmids and modules (Genbank format). (ZIP) [file pone.0088218.s012.zip › GG vector maps/Backbones&dummies/Custom Vector dummies/LI dy Esp3I-lacZ C-D G83.gbk]

LOCUS       LI_dy_Esp3I-lacZ_C-D_G83      3209 bp    DNA     circular UNA 15-Jun-2011
DEFINITION  
FEATURES             Location/Qualifiers
     CDS             complement(519..866)
                     /gene="lacZ"
                     /note="N-terminal fragment"
                     /codon_start=1
                     /transl_table=11
                     /product="beta-galactosidase"
                     /protein_id="CAA75110.1"
                     /db_xref="GI:2440163"
                     /translation="MTMITPSLHAGLCSRRARDPISRCIREVPSSNSLAVVLQRRDWE
                     NPGVTQLNRLAAHPPFASWRNSEEARTDRPSQQLRSLNGEWRLMRYFLLTHLCGISHR
                     IWCTLSTICSDAA"
     Misc._feature   1642..2256
                     /label="replicon of pMB1"
     CDS             2577..3110
                     /label=Gentamicin-R
ORIGIN
        1 CGAGGCCCTT TTGTCTCGCG CGTTTCGGTG ATGACGGTGA AAACCTCTGA CACATGCAGC
       61 TCCCGGAGAa GGTCACAGCT TGTCTGTAAG CGGATGCCGG GAGCAGACAA GCCCGTCAGG
      121 GCGCGTCAGC GGGTGTTGGC GGGTGTCGGG GCTGGCTTAA CTATGCGGCA TCAGAGCAGA
      181 TTGTACTGAG AGTGCACCAT ATGCGGTGTG AAATACCGCA CAGATGCGTA AGGAGAAAAT
      241 ACCGCATCAG GCGCCATTCG CCATTCAGGC TGCGCAACTG TTGGGAAGGG CGATCGGTGC
      301 GGGCCTCTTC GCTATTACGC CAGCTGGCGA AAGGGGGATG TGCTGCAAGG CGATTAAGTT
      361 GGGTAACGCC AGGGTTTTCC CAGTCACGAC GTTGTAAAAC GACGGCCAGT GAATTCGAGC
      421 TCGGTACCTC GAAGGTCTCA CCTTAGAGAC GATGCCGGGA GCAGACAAGC CCGTCAGGGC
      481 GCGTCAGCGG GTGTTGGCGG GTGTCGGGGC TGGCTTAACT ATGCGGCATC AGAGCAGATT
      541 GTACTGAGAG TGCACCATAT GCGGTGTGAA ATACCGCACA GATGCGTAAG GAGAAAATAC
      601 CGCATCAGGC GCCATTCGCC ATTCAGGCTG CGCAACTGTT GGGAAGGGCG ATCGGTGCGG
      661 GCCTCTTCGC TATTACGCCA GCTGGCGAAA GGGGGATGTG CTGCAAGGCG ATTAAGTTGG
      721 GTAACGCCAG GGTTTTCCCA GTCACGACGT TGTAAAACGA CGGCCAGTGA ATTCGAGCTC
      781 GGTACCTCGC GAATGCATCT AGATATCGGA TCCCGGGCCC GTCGACTGCA GAGGCCTGCA
      841 TGCAAGCTTG GCGTAATCAT GGTCATAGCT GTTTCCTGTG TGAAATTGTT ATCCGCTCAC
      901 AATTCCACAC AACATACGAG CCGGAAGCAT AAAGTGTAAA GCCTGGGGTG CCTAATGAGT
      961 GAGCTAACTC ACATTAATTG CGTTGCGCTC ACTGCCCGCT TTCCAGTCGG GAAACCTGTC
     1021 GTGCCAGCTG CATTAATGAA TCGGCCAACG CGCGGGGAGA GGCGGTTTGC GTATTGGGCG
     1081 CTCTTCCGCT TCCTCGCTCA CTGACTCGCT GCGCTCGGTC GTTCGGCTGC GGCGAGCGGT
     1141 ATCAGCTCAC TCAAAGGCGG TACGTCTCAG GTGAGAGACC AACGAATGCA TCTAGATATC
     1201 GGATCCCGGG CCCGTCGACT GCAGAGGCCT GCATGCAAGC TTGGCGTAAT CATGGTCATA
     1261 GCTGTTTCCT GTGTGAAATT GTTATCCGCT CACAATTCCA CACAACATAC GAGCCGGAAG
     1321 CATAAAGTGT AAAGCCTGGG GTGCCTAATG AGTGAGCTAA CTCACATTAA TTGCGTTGCG
     1381 CTCACTGCCC GCTTTCCAGT CGGGAAACCT GTCGTGCCAG CTGCATTAAT GAATCGGCCA
     1441 ACGCGCGGGG AGAGGCGGTT TGCGTATTGG GCGCTCTTCC GCTTCCTCGC TCACTGACTC
     1501 GCTGCGCTCG GTCGTTCGGC TGCGGCGAGC GGTATCAGCT CACTCAAAGG CGGTAATACG
     1561 GTTATCCACA GAATCAGGGG ATAACGCAGG AAAGAACATG TGAGCAAAAG GCCAGCAAAA
     1621 GGCCAGGAAC CGTAAAAAGG CCGCGTTGCT GGCGTTTTTC CATAGGCTCC GCCCCCCTGA
     1681 CGAGCATCAC AAAAATCGAC GCTCAAGTCA GAGGTGGCGA AACCCGACAG GACTATAAAG
     1741 ATACCAGGCG TTTCCCCCTG GAAGCTCCCT CGTGCGCTCT CCTGTTCCGA CCCTGCCGCT
     1801 TACCGGATAC CTGTCCGCCT TTCTCCCTTC GGGAAGCGTG GCGCTTTCTC ATAGCTCACG
     1861 CTGTAGGTAT CTCAGTTCGG TGTAGGTCGT TCGCTCCAAG CTGGGCTGTG TGCACGAACC
     1921 CCCCGTTCAG CCCGACCGCT GCGCCTTATC CGGTAACTAT CGTCTTGAGT CCAACCCGGT
     1981 AAGACACGAC TTATCGCCAC TGGCAGCAGC CACTGGTAAC AGGATTAGCA GAGCGAGGTA
     2041 TGTAGGCGGT GCTACAGAGT TCTTGAAGTG GTGGCCTAAC TACGGCTACA CTAGAAGAAC
     2101 AGTATTTGGT ATCTGCGCTC TGCTGAAGCC AGTTACCTTC GGAAAAAGAG TTGGTAGCTC
     2161 TTGATCCGGC AAACAAACCA CCGCTGGTAG CGGTGGTTTT TTTGTTTGCA AGCAGCAGAT
     2221 TACGCGCAGA AAAAAAGGAT CTCAAGAAGA TCCTTTGATC TTTTCTACGG GGTCTGACGC
     2281 TCAGTGGAAC GAAAACTCAC GTTAAGGGAT TTTGGTCATG AGgcgcacac cgtggaaacg
     2341 gatgaaggca cgaacccagt tgacataagc ctgttcggtt cgtaaactgt aatgcaagta
     2401 gcgtatgcgc tcacgcaact ggtccagaac cttgaccgaa cgcagcggtg gtaacggcgc
     2461 agtggcggtt ttcatggctt gttatgactg tttttttgta cagtctatgc ctcgggcatc
     2521 caagcagcaa gcgcgttacg ccgtgggtcg atgtttgatg ttatggagca gcaacgatgt
     2581 tacgcagcag caacgatgtt acgcagcagg gcagtcgccc taaaacaaag ttaggtggct
     2641 caagtatggg catcattcgc acatgtaggc tcggccctga ccaagtcaaa tccatgcggg
     2701 ctgctcttga tcttttcggt cgtgagttcg gcgacgtagc cacctactcc caacatcagc
     2761 cggactccga ttacctcggg aacttgctcc gtagtaagac attcatcgcg cttgctgcct
     2821 tcgaccaaga agcggttgtt ggcgctctcg cggcttacgt tctgcccagg tttgagcagc
     2881 cgcgtagtga gatctatatc tatgatctcg cagtctccgg cgagcaccgg aggcagggca
     2941 ttgccaccgc gctcatcaat ctcctcaagc atgaggccaa cgcgcttggt gcttatgtga
     3001 tctacgtgca agcagattac ggtgacgatc ccgcagtggc tctctataca aagttgggca
     3061 tacgggaaga agtgatgcac tttgatatcg acccaagtac cgccacctaa caattcgttc
     3121 aagccgagat cggcttcccg gccgcggagt tgttcggtaa attgtcacaa cgccGCTCAT
     3181 GACATTAACC TATAAAAATA GGCGTATCA
//
