# Supplementary material for: A Modular Plasmid Assembly Kit for Multigene Expression, Gene Silencing and Silencing Rescue in Plants
Source: PLoS One. 2014 Feb 13;9(2):e88218. doi: 10.1371/journal.pone.0088218 (PMC3923767; doi:10.1371/journal.pone.0088218)
Supplement: File S1 — Sequences of Plasmids and Modules. Zip archive of annotated maps of toolkit plasmids and modules (Genbank format). (ZIP) [file pone.0088218.s012.zip › GG vector maps/Backbones&dummies/L II vector backbones/LII cloning only backbone/LIIc R 1-2 - BB31.gbk]

LOCUS       LIIc_R_1-2_-_BB31      4252 bp    DNA     circular UNA 28-AUG-2008
FEATURES             Location/Qualifiers
     CDS             155..1015
                     /label="AmpR"
                     /vntifkey="4"
                     /label=AmpR
     Replication_ori 1163..1830
                     /label="Col E1 origin"
                     /vntifkey="33"
                     /label="Col E1 origin"
     CDS             2326..2985
                     /label=CmR
     CDS             3327..3632
                     /label=ccdB
ORIGIN
        1 ACAAAATATT AACGCTTACA ATTTAGGTGG CACTTTTCGG GGAAATGTGC GCGGAACCCC
       61 TATTTGTTTA TTTTTCTAAA TACATTCAAA TATGTATCCG CTCATGAGAC AATAACCCTG
      121 ATAAATGCTT CAATAATATT GAAAAAGGAA GAGTATGAGT ATTCAACATT TCCGTGTCGC
      181 CCTTATTCCC TTTTTTGCGG CATTTTGCCT TCCTGTTTTT GCTCACCCAG AAACGCTGGT
      241 GAAAGTAAAA GATGCTGAAG ATCAGTTGGG TGCACGAGTG GGTTACATCG AACTGGATCT
      301 CAACAGCGGT AAGATCCTTG AGAGTTTTCG CCCCGAAGAA CGTTTTCCAA TGATGAGCAC
      361 TTTTAAAGTT CTGCTATGTG GCGCGGTATT ATCCCGTATT GACGCCGGGC AAGAGCAACT
      421 CGGTCGCCGC ATACACTATT CTCAGAATGA CTTGGTTGAG TACTCACCAG TCACAGAAAA
      481 GCATCTTACG GATGGCATGA CAGTAAGAGA ATTATGCAGT GCTGCCATAA CCATGAGTGA
      541 TAACACTGCG GCCAACTTAC TTCTGACAAC GATCGGAGGA CCGAAGGAGC TAACCGCTTT
      601 TTTGCACAAC ATGGGGGATC ATGTAACTCG CCTTGATCGT TGGGAACCGG AGCTGAATGA
      661 AGCCATACCA AACGACGAGC GTGACACCAC GATGCCTGTA GCAATGGCAA CAACGTTGCG
      721 CAAACTATTA ACTGGCGAAC TACTTACTCT AGCTTCCCGG CAACAATTAA TAGACTGGAT
      781 GGAGGCGGAT AAAGTTGCAG GACCACTTCT GCGCTCGGCC CTTCCGGCTG GCTGGTTTAT
      841 TGCTGATAAA TCTGGAGCCG GTGAGCGTGG TTCTCGCGGT ATCATTGCAG CACTGGGGCC
      901 AGATGGTAAG CCCTCCCGTA TCGTAGTTAT CTACACGACG GGGAGTCAGG CAACTATGGA
      961 TGAACGAAAT AGACAGATCG CTGAGATAGG TGCCTCACTG ATTAAGCATT GGTAACTGTC
     1021 AGACCAAGTT TACTCATATA TACTTTAGAT TGATTTAAAA CTTCATTTTT AATTTAAAAG
     1081 GATCTAGGTG AAGATCCTTT TTGATAATCT CATGACCAAA ATCCCTTAAC GTGAGTTTTC
     1141 GTTCCACTGA GCGTCAGACC CCGTAGAAAA GATCAAAGGA TCTTCTTGAG ATCCTTTTTT
     1201 TCTGCGCGTA ATCTGCTGCT TGCAAACAAA AAAACCACCG CTACCAGCGG TGGTTTGTTT
     1261 GCCGGATCAA GAGCTACCAA CTCTTTTTCC GAAGGTAACT GGCTTCAGCA GAGCGCAGAT
     1321 ACCAAATACT GTTCTTCTAG TGTAGCCGTA GTTAGGCCAC CACTTCAAGA ACTCTGTAGC
     1381 ACCGCCTACA TACCTCGCTC TGCTAATCCT GTTACCAGTG GCTGCTGCCA GTGGCGATAA
     1441 GTCGTGTCTT ACCGGGTTGG ACTCAAGACG ATAGTTACCG GATAAGGCGC AGCGGTCGGG
     1501 CTGAACGGGG GGTTCGTGCA CACAGCCCAG CTTGGAGCGA ACGACCTACA CCGAACTGAG
     1561 ATACCTACAG CGTGAGCTAT GAGAAAGCGC CACGCTTCCC GAAGGGAGAA AGGCGGACAG
     1621 GTATCCGGTA AGCGGCAGGG TCGGAACAGG AGAGCGCACG AGGGAGCTTC CAGGGGGAAA
     1681 CGCCTGGTAT CTTTATAGTC CTGTCGGGTT TCGCCACCTC TGACTTGAGC GTCGATTTTT
     1741 GTGATGCTCG TCAGGGGGGC GGAGCCTATG GAAAAACGCC AGCAACGCGG CCTTTTTACG
     1801 GTTCCTGGCC TTTTGCTGGC CTTTTGCTCA TTAGGCACCC CAGGCTTTAC CCGAACGACC
     1861 GAGCGCAGCG AGTCAGTGAG CGAGGAAGCG GAGAGCGCCC AATACGCAAG GAAACAGCTA
     1921 TGACCATGTT AATGCAGCTG GCACGACAGG TTTCCCGACT GGAAAGCGGG CAGTGAGCGG
     1981 AAGGCCCATG AGGCCAGTCT TGTGCTCCAT TAATTAAGAG GTACCTAGAA TTCTGGGATC
     2041 CAAGCGGCCG CTACCCCGAA GACAATACGG ACATGAGACC ACAAGTTTGT ACAAAAAAGC
     2101 TGAACGAGAA ACGTAAAATG ATATAAATAT CAATATATTA AATTAGATTT TGCATAAAAA
     2161 ACAGACTACA TAATACTGTA AAACACAACA TATCCAGTCA CTATGGCGGC CCCTCGAGGG
     2221 GCCGCATTAG GCACCCCAGG CTTTACACTT TATGCTTCCG GCTCGTATAA TGTGTGGATT
     2281 TTGAGTTAGG ATCCGTCGAG ATTTTCAGGA GCTAAGGAAG CTAAAATGGA GAAAAAAATC
     2341 ACTGGATATA CCACCGTTGA TATATCCCAA TGGCATCGTA AAGAACATTT TGAGGCATTT
     2401 CAGTCAGTTG CTCAATGTAC CTATAACCAG ACCGTTCAGC TGGATATTAC GGCCTTTTTA
     2461 AAGACCGTAA AGAAAAATAA GCACAAGTTT TATCCGGCCT TTATTCACAT TCTTGCCCGC
     2521 CTGATGAATG CTCATCCGGA ATTCCGTATG GCAATGAAAG ACGGTGAGCT GGTGATATGG
     2581 GATAGTGTTC ACCCTTGTTA CACCGTTTTC CATGAGCAAA CTGAAACGTT TTCATCGCTC
     2641 TGGAGTGAAT ACCACGACGA TTTCCGGCAG TTTCTACACA TATATTCGCA AGATGTGGCG
     2701 TGTTACGGTG AAAACCTGGC CTATTTCCCT AAAGGGTTTA TTGAGAATAT GTTTTTCGTC
     2761 TCAGCCAATC CCTGGGTGAG TTTCACCAGT TTTGATTTAA ACGTGGCCAA TATGGACAAC
     2821 TTCTTCGCCC CCGTTTTCAC CATGGGCAAA TATTATACGC AAGGCGACAA GGTGCTGATG
     2881 CCGCTGGCGA TTCAGGTTCA TCATGCCGTT TGTGATGGCT TCCATGTCGG CAGAATGCTT
     2941 AATGAATTAC AACAGTACTG CGATGAGTGG CAGGGCGGGG CGTAATCTAG AGGATCCGGC
     3001 TTACTAAAAG CCAGATAACA GTATGCGTAT TTGCGCGCTG ATTTTTGCGG TATAAGAATA
     3061 TATACTGATA TGTATACCCG AAGTATGTCA AAAAGAGGTA TGCTATGAAG CAGCGTATTA
     3121 CAGTGACAGT TGACAGCGAC AGCTATCAGT TGCTCAAGGC ATATATGATG TCAATATCTC
     3181 CGGTCTGGTA AGCACAACCA TGCAGAATGA AGCCCGTCGT CTGCGTGCCG AACGCTGGAA
     3241 AGCGGAAAAT CAGGAAGGGA TGGCTGAGGT CGCCCGGTTT ATTGAAATGA ACGGCTCTTT
     3301 TGCTGACGAG AACAGGGGCT GGTGAAATGC AGTTTAAGGT TTACACCTAT AAAAGAGAGA
     3361 GCCGTTATCG TCTGTTTGTG GATGTACAGA GTGATATTAT TGACACGCCC GGGCGACGGA
     3421 TGGTGATCCC CCTGGCCAGT GCACGTCTGC TGTCAGATAA AGTCCCCCGT GAACTTTACC
     3481 CGGTGGTGCA TATCGGGGAT GAAAGCTGGC GCATGATGAC CACCGATATG GCCAGTGTGC
     3541 CGGTtTCCGT TATCGGGGAA GAAGTGGCTG ATCTCAGCCA CCGCGAAAAT GACATCAAAA
     3601 ACGCCATTAA CCTGATGTTC TGGGGAATAT AAATGTCAGG CTCCCTTATA CACAGCCAGT
     3661 CTGCAGGTCG ACCATAGTGA CTGGATATGT TGTGTTTTAC AGTATTATGT AGTCTGTTTT
     3721 TTATGCAAAA TCTAATTTAA TATATTGATA TTTATATCAT TTTACGTTTC TCGTTCAGCT
     3781 TTCTTGTACA AAGTGGTTGG GGTCTCACCG CGGGCTTGTC TTCGGGTCGA GATAAGCTTG
     3841 GGAATTCGAG GATCCGTGCG GCCGCAGCTC GAGCGAAGCT TTAGAGCTCA TGGCGCGCCT
     3901 GGACAAGACA CGTGGCCTTG ACGGCCTTCC GCCAATTCGC CCTATAGTGA GTCGTATTAC
     3961 GTCGCGCTCA CTGGCCGTCG TTTTACAACG TCGTGACTGG GAAAACCCTG GCGTTACCCA
     4021 ACTTAATCGC CTTGCAGCAC ATCCCCCTTT CGCCAGCTGG CGTAATAGCG AAGAGGCCCG
     4081 CACCGAAACG CCCTTCCCAA CAGTTGCGCA GCCTGAATGG CGAATGGGAG CGCCCTGTAG
     4141 CGGCCACTCA ACCCTATCTC GGTCTATTCT TTTGATTTAT AAGGGATTTT GCCGATTTCG
     4201 GCCTATTGGT TAAAAAATGA GCTGATTTAA CAAAAATTTA ACGCGAATTT TA
//
