# Supplementary material for: A Modular Plasmid Assembly Kit for Multigene Expression, Gene Silencing and Silencing Rescue in Plants
Source: PLoS One. 2014 Feb 13;9(2):e88218. doi: 10.1371/journal.pone.0088218 (PMC3923767; doi:10.1371/journal.pone.0088218)
Supplement: File S1 — Sequences of Plasmids and Modules. Zip archive of annotated maps of toolkit plasmids and modules (Genbank format). (ZIP) [file pone.0088218.s012.zip › GG vector maps/Backbones&dummies/L II vector backbones/LII cloning only backbone/LIIc R 5-6 - BB37.gbk]

LOCUS       LIIc_R_5-6_-_BB37      4252 bp    DNA     circular UNA 28-AUG-2008
FEATURES             Location/Qualifiers
     CDS             complement(657..962)
                     /label=ccdB
     CDS             complement(1304..1963)
                     /label=CmR
     Replication_ori complement(2459..3126)
                     /label="Col E1 origin"
                     /vntifkey="33"
                     /label="Col E1 origin"
     CDS             complement(3274..4134)
                     /label="AmpR"
                     /vntifkey="4"
                     /label=AmpR
ORIGIN
        1 AAAGTGCCAC CTAAATTGTA AGCGTTAATA TTTTGTTAAA ATTCGCGTTA AATTTTTGTT
       61 AAATCAGCTC ATTTTTTAAC CAATAGGCCG AAATCGGCAA AATCCCTTAT AAATCAAAAG
      121 AATAGACCGA GATAGGGTTG AGTGGCCGCT ACAGGGCGCT CCCATTCGCC ATTCAGGCTG
      181 CGCAACTGTT GGGAAGGGCG TTTCGGTGCG GGCCTCTTCG CTATTACGCC AGCTGGCGAA
      241 AGGGGGATGT GCTGCAAGGC GATTAAGTTG GGTAACGCCA GGGTTTTCCC AGTCACGACG
      301 TTGTAAAACG ACGGCCAGTG AGCGCGACGT AATACGACTC ACTATAGGGC GAATTGGCGG
      361 AAGGCCGTCA AGGCCACGTG TCTTGTCCAG GCGCGCCATG AGCTCTAAAG CTTCGCTCGA
      421 GCTGCGGCCG CACGGATCCT CGAATTCCCA AGCTTATCTC GACCCGAAGA CAACAGAGCG
      481 GTGAGACCCC AACCACTTTG TACAAGAAAG CTGAACGAGA AACGTAAAAT GATATAAATA
      541 TCAATATATT AAATTAGATT TTGCATAAAA AACAGACTAC ATAATACTGT AAAACACAAC
      601 ATATCCAGTC ACTATGGTCG ACCTGCAGAC TGGCTGTGTA TAAGGGAGCC TGACATTTAT
      661 ATTCCCCAGA ACATCAGGTT AATGGCGTTT TTGATGTCAT TTTCGCGGTG GCTGAGATCA
      721 GCCACTTCTT CCCCGATAAC GGAaACCGGC ACACTGGCCA TATCGGTGGT CATCATGCGC
      781 CAGCTTTCAT CCCCGATATG CACCACCGGG TAAAGTTCAC GGGGGACTTT ATCTGACAGC
      841 AGACGTGCAC TGGCCAGGGG GATCACCATC CGTCGCCCGG GCGTGTCAAT AATATCACTC
      901 TGTACATCCA CAAACAGACG ATAACGGCTC TCTCTTTTAT AGGTGTAAAC CTTAAACTGC
      961 ATTTCACCAG CCCCTGTTCT CGTCAGCAAA AGAGCCGTTC ATTTCAATAA ACCGGGCGAC
     1021 CTCAGCCATC CCTTCCTGAT TTTCCGCTTT CCAGCGTTCG GCACGCAGAC GACGGGCTTC
     1081 ATTCTGCATG GTTGTGCTTA CCAGACCGGA GATATTGACA TCATATATGC CTTGAGCAAC
     1141 TGATAGCTGT CGCTGTCAAC TGTCACTGTA ATACGCTGCT TCATAGCATA CCTCTTTTTG
     1201 ACATACTTCG GGTATACATA TCAGTATATA TTCTTATACC GCAAAAATCA GCGCGCAAAT
     1261 ACGCATACTG TTATCTGGCT TTTAGTAAGC CGGATCCTCT AGATTACGCC CCGCCCTGCC
     1321 ACTCATCGCA GTACTGTTGT AATTCATTAA GCATTCTGCC GACATGGAAG CCATCACAAA
     1381 CGGCATGATG AACCTGAATC GCCAGCGGCA TCAGCACCTT GTCGCCTTGC GTATAATATT
     1441 TGCCCATGGT GAAAACGGGG GCGAAGAAGT TGTCCATATT GGCCACGTTT AAATCAAAAC
     1501 TGGTGAAACT CACCCAGGGA TTGGCTGAGA CGAAAAACAT ATTCTCAATA AACCCTTTAG
     1561 GGAAATAGGC CAGGTTTTCA CCGTAACACG CCACATCTTG CGAATATATG TGTAGAAACT
     1621 GCCGGAAATC GTCGTGGTAT TCACTCCAGA GCGATGAAAA CGTTTCAGTT TGCTCATGGA
     1681 AAACGGTGTA ACAAGGGTGA ACACTATCCC ATATCACCAG CTCACCGTCT TTCATTGCCA
     1741 TACGGAATTC CGGATGAGCA TTCATCAGGC GGGCAAGAAT GTGAATAAAG GCCGGATAAA
     1801 ACTTGTGCTT ATTTTTCTTT ACGGTCTTTA AAAAGGCCGT AATATCCAGC TGAACGGTCT
     1861 GGTTATAGGT ACATTGAGCA ACTGACTGAA ATGCCTCAAA ATGTTCTTTA CGATGCCATT
     1921 GGGATATATC AACGGTGGTA TATCCAGTGA TTTTTTTCTC CATTTTAGCT TCCTTAGCTC
     1981 CTGAAAATCT CGACGGATCC TAACTCAAAA TCCACACATT ATACGAGCCG GAAGCATAAA
     2041 GTGTAAAGCC TGGGGTGCCT AATGCGGCCC CTCGAGGGGC CGCCATAGTG ACTGGATATG
     2101 TTGTGTTTTA CAGTATTATG TAGTCTGTTT TTTATGCAAA ATCTAATTTA ATATATTGAT
     2161 ATTTATATCA TTTTACGTTT CTCGTTCAGC TTTTTTGTAC AAACTTGTGG TCTCATGTCC
     2221 TCATTGTCTT CGGGGTAGCG GCCGCTTGGA TCCCAGAATT CTAGGTACCT CTTAATTAAT
     2281 GGAGCACAAG ACTGGCCTCA TGGGCCTTCC GCTCACTGCC CGCTTTCCAG TCGGGAAACC
     2341 TGTCGTGCCA GCTGCATTAA CATGGTCATA GCTGTTTCCT TGCGTATTGG GCGCTCTCCG
     2401 CTTCCTCGCT CACTGACTCG CTGCGCTCGG TCGTTCGGGT AAAGCCTGGG GTGCCTAATG
     2461 AGCAAAAGGC CAGCAAAAGG CCAGGAACCG TAAAAAGGCC GCGTTGCTGG CGTTTTTCCA
     2521 TAGGCTCCGC CCCCCTGACG AGCATCACAA AAATCGACGC TCAAGTCAGA GGTGGCGAAA
     2581 CCCGACAGGA CTATAAAGAT ACCAGGCGTT TCCCCCTGGA AGCTCCCTCG TGCGCTCTCC
     2641 TGTTCCGACC CTGCCGCTTA CCGGATACCT GTCCGCCTTT CTCCCTTCGG GAAGCGTGGC
     2701 GCTTTCTCAT AGCTCACGCT GTAGGTATCT CAGTTCGGTG TAGGTCGTTC GCTCCAAGCT
     2761 GGGCTGTGTG CACGAACCCC CCGTTCAGCC CGACCGCTGC GCCTTATCCG GTAACTATCG
     2821 TCTTGAGTCC AACCCGGTAA GACACGACTT ATCGCCACTG GCAGCAGCCA CTGGTAACAG
     2881 GATTAGCAGA GCGAGGTATG TAGGCGGTGC TACAGAGTTC TTGAAGTGGT GGCCTAACTA
     2941 CGGCTACACT AGAAGAACAG TATTTGGTAT CTGCGCTCTG CTGAAGCCAG TTACCTTCGG
     3001 AAAAAGAGTT GGTAGCTCTT GATCCGGCAA ACAAACCACC GCTGGTAGCG GTGGTTTTTT
     3061 TGTTTGCAAG CAGCAGATTA CGCGCAGAAA AAAAGGATCT CAAGAAGATC CTTTGATCTT
     3121 TTCTACGGGG TCTGACGCTC AGTGGAACGA AAACTCACGT TAAGGGATTT TGGTCATGAG
     3181 ATTATCAAAA AGGATCTTCA CCTAGATCCT TTTAAATTAA AAATGAAGTT TTAAATCAAT
     3241 CTAAAGTATA TATGAGTAAA CTTGGTCTGA CAGTTACCAA TGCTTAATCA GTGAGGCACC
     3301 TATCTCAGCG ATCTGTCTAT TTCGTTCATC CATAGTTGCC TGACTCCCCG TCGTGTAGAT
     3361 AACTACGATA CGGGAGGGCT TACCATCTGG CCCCAGTGCT GCAATGATAC CGCGAGAACC
     3421 ACGCTCACCG GCTCCAGATT TATCAGCAAT AAACCAGCCA GCCGGAAGGG CCGAGCGCAG
     3481 AAGTGGTCCT GCAACTTTAT CCGCCTCCAT CCAGTCTATT AATTGTTGCC GGGAAGCTAG
     3541 AGTAAGTAGT TCGCCAGTTA ATAGTTTGCG CAACGTTGTT GCCATTGCTA CAGGCATCGT
     3601 GGTGTCACGC TCGTCGTTTG GTATGGCTTC ATTCAGCTCC GGTTCCCAAC GATCAAGGCG
     3661 AGTTACATGA TCCCCCATGT TGTGCAAAAA AGCGGTTAGC TCCTTCGGTC CTCCGATCGT
     3721 TGTCAGAAGT AAGTTGGCCG CAGTGTTATC ACTCATGGTT ATGGCAGCAC TGCATAATTC
     3781 TCTTACTGTC ATGCCATCCG TAAGATGCTT TTCTGTGACT GGTGAGTACT CAACCAAGTC
     3841 ATTCTGAGAA TAGTGTATGC GGCGACCGAG TTGCTCTTGC CCGGCGTCAA TACGGGATAA
     3901 TACCGCGCCA CATAGCAGAA CTTTAAAAGT GCTCATCATT GGAAAACGTT CTTCGGGGCG
     3961 AAAACTCTCA AGGATCTTAC CGCTGTTGAG ATCCAGTTCG ATGTAACCCA CTCGTGCACC
     4021 CAACTGATCT TCAGCATCTT TTACTTTCAC CAGCGTTTCT GGGTGAGCAA AAACAGGAAG
     4081 GCAAAATGCC GCAAAAAAGG GAATAAGGGC GACACGGAAA TGTTGAATAC TCATACTCTT
     4141 CCTTTTTCAA TATTATTGAA GCATTTATCA GGGTTATTGT CTCATGAGCG GATACATATT
     4201 TGAATGTATT TAGAAAAATA AACAAATAGG GGTTCCGCGC ACATTTCCCC GA
//
