# Supplementary material for: A Modular Plasmid Assembly Kit for Multigene Expression, Gene Silencing and Silencing Rescue in Plants
Source: PLoS One. 2014 Feb 13;9(2):e88218. doi: 10.1371/journal.pone.0088218 (PMC3923767; doi:10.1371/journal.pone.0088218)
Supplement: File S1 — Sequences of Plasmids and Modules. Zip archive of annotated maps of toolkit plasmids and modules (Genbank format). (ZIP) [file pone.0088218.s012.zip › GG vector maps/Backbones&dummies/L III vector backbone/LIIIα F E-F - BB50.gbk]

LOCUS       LIII?_F_E-F_-_BB50      6614 bp    DNA     circular UNA 14-OCT-2009
COMMENT     This file is created by Vector NTI
            http://www.invitrogen.com/
FEATURES             Location/Qualifiers
     Replication_ori complement(114..2899)
                     /vntifkey="21"
                     /label="pVS1ori short"
     Region          2971..3008
                     /label="Left border"
     CDS             3314..3973
                     /label=CmR
     CDS             4315..4620
                     /label=ccdB
     Region          complement(4706..4750)
                     /label="Right border"
     Replication_ori complement(4957..5237)
                     /label="pBR322 origin of replication"
     CDS             5732..6541
                     /label="Kana Resistance"
ORIGIN
        1 CAAAATCCCT TAACGTGAGT TACGCGTCGT TCCACTGAGC GTCAGACCCC TGCCATTTTT
       61 GGGGTGAGGC CGTTCGCGGC CGAGGGGCGC AGCCCCTGGG GGGATGGGAG CTCGGTGCCT
      121 TGATGTGGGC GCCGGCGGTC GAGTGGCGAC GGCGCGGCTT GTCCGCGCCC TGGTAGATTG
      181 CCTGGCCGTA GGCCAGCCAT TTTTGAGCGG CCAGCGGCCG CGATAGGCCG ACGCGAAGCG
      241 GCGGGGCGTA GGGAGCGCAG CGACCGAAGG GTAGGCGCTT TTTGCAGCTC TTCGGCTGTG
      301 CGCTGGCCAG ACAGTTATGC ACAGGCCAGG CGGGTTTTAA GAGTTTTAAT AAGTTTTAAA
      361 GAGTTTTAGG CGGAAAAATC GCCTTTTTTC TCTTTTATAT CAGTCACTTA CATGTGTGAC
      421 CGGTTCCCAA TGTACGGCTT TGGGTTCCCA ATGTACGGGT TCCGGTTCCC AATGTACGGC
      481 TTTGGGTTCC CAATGTACGT GCTATCCACA GGAAAGAAGC TTTTTCGACC TTTTTCCCCT
      541 GCTAGGGCAA TTTGCCCTAG CATCTGCTCC GTACATTAGG AACCGGCGGA TGCTTCGCCC
      601 TCGATCAGGT TGCGGTAGCG CATGACTAGG ATCGGGCCAG CCTGCCCCGC CTCCTCCTTC
      661 AAATCGTACT CCGGCAGGTC ATTTGACCCG ATCAGCTTGC GCACGGTGAA ACAGAACTTC
      721 TTGAACTCTC CGGCGCTGCC ACTGCGTTCG TAGATCGTCT TGAACAACCA TCTGGCTTCT
      781 GCCTTGCCTG CGGCGCGGCG TGCCAGGCGG TAGAGAAAAC GGCCGATGCC GGGATCGATC
      841 AAAAAGTAAT CGGGGTGAAC CGTCAGCACG TCCGGGTTCT TGCCTTCTGT GATCTCGCGG
      901 TACATCCAAT CAGCTAGCTC GATCTCGATG TACTCCGGCC GCCCGGTTTC GCTCTTTACG
      961 ATCTTGTAGC GGCTAATCAA GGCTTCACCC TCGGATACCG TCACCAGGCG GCCGTTCTTG
     1021 GCCTTCTTCG TACGCTGCAT GGCAACGTGC GTGGTGTTTA ACCGAATGCA GGTTTCTACC
     1081 AGGTCGTCTT TCTGCTTTCC GCCATCGGCT CGCCGGCAGA ACTTGAGTAC GTCCGCAACG
     1141 TGTGGACGGA ACACGCGGCC GGGCTTGTCT CCCTTCCCTT CCCGGTATCG GTTCATGGAT
     1201 TCGGTTAGAT GGGAAACCGC CATCAGTACC AGGTCGTAAT CCCACACACT GGCCATGCCG
     1261 GCCGGCCCTG CGGAAACCTC TACGTGCCCG TCTGGAAGCT CGTAGCGGAT CACCTCGCCA
     1321 GCTCGTCGGT CACGCTTCGA CAGACGGAAA ACGGCCACGT CCATGATGCT GCGACTATCG
     1381 CGGGTGCCCA CGTCATAGAG CATCGGAACG AAAAAATCTG GTTGCTCGTC GCCCTTGGGC
     1441 GGCTTCCTAA TCGACGaCGC ACCGGCTGCC GGCGGTTGCC GGGATTCTTT GCGGATTCGA
     1501 TCAGCGGCCG CTTGCCACGA TTCACCGGGG CGTGCTTCTG CCTCGATGCG TTGCCGCTGG
     1561 GCGGCCTGCG CGGCCTTCAA CTTCTCCACC AGGTCATCAC CCAGCGCCGC GCCGATTTGT
     1621 ACCGGGCCGG ATGGTTTGCG ACCGcTCACG CCGATTCCTC GGGCTTGGGG GTTCCAGTGC
     1681 CATTGCAGGG CCGGCAGACA ACCCAGCCGC TTACGCCTGG CCAACCGCCC GTTCCTCCAC
     1741 ACATGGGGCA TTCCACGGCG TCGGTGCCTG GTTGTTCTTG ATTTTCCATG CCGCCTCCTT
     1801 TAGCCGCTAA AATTCATCTA CTCATTTATT CATTTGCTCA TTTACTCTGG TAGCTGCGCG
     1861 ATGTATTCAG ATAGCAGCTC GGTAATGGTC TTGCCTTGGC GTACCGCGTA CATCTTCAGC
     1921 TTGGTGTGAT CCTCCGCCGG CAACTGAAAG TTGACCCGCT TCATGGCTGG CGTGTCTGCC
     1981 AGGCTGGCCA ACGTTGCAGC CTTGCTGCTG CGTGCGCTCG GACGGCCGGC ACTTAGCGTG
     2041 TTTGTGCTTT TGCTCATTTT CTCTTTACCT CATTAACTCA AATGAGTTTT GATTTAATTT
     2101 CAGCGGCCAG CGCCTGGACC TCGCGGGCAG CGTCGCCCTC GGGTTCTGAT TCAAGAACGG
     2161 TTGTGCCGGC GGCGGCAGTG CCTGGGTAGC TCACGCGCTG CGTGATACGG GACTCAAGAA
     2221 TGGGCAGCTC GTACCCGGCC AGCGCCTCGG CAACCTCACC GCCGATGCGC GTGCCTTTGA
     2281 TCGCCCGCGA CACGACAAAG GCCGCTTGTA GCCTTCCATC CGTGACCTCA ATGCGCTGCT
     2341 TAACCAGCTC CACCAGGTCG GCGGTGGCCC ATATGTCGTA AGGGCTTGGC TGCACCGGAA
     2401 TCAGCACGAA GTCGGCTGCC TTGATCGCGG ACACAGCCAA GTCCGCCGCC TGGGGCGCTC
     2461 CGTCGATCAC TACGAAGTCG CGCCGGCCGA TGGCCTTCAC GTCGCGGTCA ATCGTCGGGC
     2521 GGTCGATGCC GACAACGGTT AGCGGTTGAT CTTCCCGCAC GGCCGCCCAA TCGCGGGCAC
     2581 TGCCCTGGGG ATCGGAATCG ACTAACAGAA CATCGGCCCC GGCGAGTTGC AGGGCGCGGG
     2641 CTAGATGGGT TGCGATGGTC GTCTTGCCTG ACCCGCCTTT CTGGTTAAGT ACAGCGATAA
     2701 CCTTCATGCG TTCCCCTTGC GTATTTGTTT ATTTACTCAT CGCATCATAT ACGCAGCGAC
     2761 CGCATGACGC AAGCTGTTTT ACTCAAATAC ACATCACCTT TTTAGACGGC GGCGCTCGGT
     2821 TTCTTCAGCG GCCAAGCTGG CCGGCCAGGC CGCCAGCTTG GCATCAGACA AACCGGCCAG
     2881 GATTTCATGC AGCCGCACGG CTGATGGGCT GCCTGTATCG AGTGGTGATT TTGTGCCGAG
     2941 CTGCCGGTCG GGGAGCTGTT GGCTGGCTGG TGGCAGGATA TATTGTGGTG TAAACAAATT
     3001 GACGCTTAGA CAACTTAATA ACACATTGCG GACGTTTTTA ATGTACTGGG GTGGATTACG
     3061 GGTCTCAAAT CTACGTTGTC TTCAAAGCTG AACGAGAAAC GTAAAATGAT ATAAATATCA
     3121 ATATATTAAA TTAGATTTTG CATAAAAAAC AGACTACATA ATACTGTAAA ACACAACATA
     3181 TCCAGTCACT ATGGCGGCCC CTCGAGGGGC CGCATTAGGC ACCCCAGGCT TTACACTTTA
     3241 TGCTTCCGGC TCGTATAATG TGTGGATTTT GAGTTAGGAT CCGTCGAGAT TTTCAGGAGC
     3301 TAAGGAAGCT AAAATGGAGA AAAAAATCAC TGGATATACC ACCGTTGATA TATCCCAATG
     3361 GCATCGTAAA GAACATTTTG AGGCATTTCA GTCAGTTGCT CAATGTACCT ATAACCAGAC
     3421 CGTTCAGCTG GATATTACGG CCTTTTTAAA GACCGTAAAG AAAAATAAGC ACAAGTTTTA
     3481 TCCGGCCTTT ATTCACATTC TTGCCCGCCT GATGAATGCT CATCCGGAAT TCCGTATGGC
     3541 AATGAAAGAC GGTGAGCTGG TGATATGGGA TAGTGTTCAC CCTTGTTACA CCGTTTTCCA
     3601 TGAGCAAACT GAAACGTTTT CATCGCTCTG GAGTGAATAC CACGACGATT TCCGGCAGTT
     3661 TCTACACATA TATTCGCAAG ATGTGGCGTG TTACGGTGAA AACCTGGCCT ATTTCCCTAA
     3721 AGGGTTTATT GAGAATATGT TTTTCGTGTC AGCCAATCCC TGGGTGAGTT TCACCAGTTT
     3781 TGATTTAAAC GTGGCCAATA TGGACAACTT CTTCGCCCCC GTTTTCACCA TGGGCAAATA
     3841 TTATACGCAA GGCGACAAGG TGCTGATGCC GCTGGCGATT CAGGTTCATC ATGCCGTTTG
     3901 TGATGGCTTC CATGTCGGCA GAATGCTTAA TGAATTACAA CAGTACTGCG ATGAGTGGCA
     3961 GGGCGGGGCG TAATCTAGAG GATCCGGCTT ACTAAAAGCC AGATAACAGT ATGCGTATTT
     4021 GCGCGCTGAT TTTTGCGGTA TAAGAATATA TACTGATATG TATACCCGAA GTATGTCAAA
     4081 AAGAGGTATG CTATGAAGCA GCGTATTACA GTGACAGTTG ACAGCGACAG CTATCAGTTG
     4141 CTCAAGGCAT ATATGATGTC AATATCTCCG GTCTGGTAAG CACAACCATG CAGAATGAAG
     4201 CCCGTCGTCT GCGTGCCGAA CGCTGGAAAG CGGAAAATCA GGAAGGGATG GCTGAGGTCG
     4261 CCCGGTTTAT TGAAATGAAC GGCTCTTTTG CTGACGAGAA CAGGGGCTGG TGAAATGCAG
     4321 TTTAAGGTTT ACACCTATAA AAGAGAGAGC CGTTATCGTC TGTTTGTGGA TGTACAGAGT
     4381 GATATTATTG ACACGCCCGG GCGACGGATG GTGATCCCCC TGGCCAGTGC ACGTCTGCTG
     4441 TCAGATAAAG TCCCCCGTGA ACTTTACCCG GTGGTGCATA TCGGGGATGA AAGCTGGCGC
     4501 ATGATGACCA CCGATATGGC CAGTGTGCCG GTtTCCGTTA TCGGGGAAGA AGTGGCTGAT
     4561 CTCAGCCACC GCGAAAATGA CATCAAAAAC GCCATTAACC TGATGTTCTG GGGAATATAA
     4621 ATGTCAGGCT CCCTTATACA CAGCCAGTCT GCAGGTCGAC GAAGACTTTC TGTGAGTGAG
     4681 ACCTCTGGTT TAAACTATCA GTGTTTGACA GGATATATTG GCGGGTAAAC CTAAGAGAAA
     4741 AGAGCGTTTA TTAGAATAAT CGGATATTTA AAAGGGCGTG AAAAGGTTTA TCCGTTCGTC
     4801 CATTTGTATG TGCCAACCAC AGGAACCGTA AAAAGGCCGC GTTGCTGGCG TTTTTCCATA
     4861 GGCTCCGCCC CCCTGACGAG CATCACAAAA ATCGACGCTC AAGTCAGAGG TGGCGAAACC
     4921 CGACAGGACT ATAAAGATAC CAGGCGTTTC CCCCTGGAAG CTCCCTCGTG CGCTCTCCTG
     4981 TTCCGACCCT GCCGCTTACC GGATACCTGT CCGCCTTTCT CCCTTCGGGA AGCGTGGCGC
     5041 TTTCTCATAG CTCACGCTGT AGGTATCTCA GTTCGGTGTA GGTCGTTCGC TCCAAGCTGG
     5101 GCTGTGTGCA CGAACCCCCC GTTCAGCCCG ACCGCTGCGC CTTATCCGGT AACTATCGTC
     5161 TTGAGTCCAA CCCGGTAAGA CACGACTTAT CGCCACTGGC AGCAGCCACT GGTAACAGGA
     5221 TTAGCAGAGC GAGGTATGTA GGCGGTGCTA CAGAGTTCTT GAAGTGGTGG CCTAACTACG
     5281 GCTACACTAG AAGGACAGTA TTTGGTATCT GCGCTCTGCT GAAGCCAGTT ACCTTCGGAA
     5341 AAAGAGTTGG TAGCTCTTGA TCCGGCAAAC AAACCACCGC TGGTAGCGGT GGTTTTTTTG
     5401 TTTGCAAGCA GCAGATTACG CGCAGAAAAA AAGGATCTCA AGAAGATCCT TTGATCTTTT
     5461 CTACGGGGTC TGACGCTCAG TGGAACGAAA ACTCACGTTA AGGGATTTTG GTCATGAGAT
     5521 TATCAAAAAG GATCTTCACC TAGATCATAA AATCATTATT TGCCATCCAG CTGATATCCC
     5581 CTATAGTGAG TCGTATTACA TGGTCATAGC TGTTTCCTGG CAGCTCTGGC CCGTGTCTCA
     5641 AAATCTCTGA TGTTACATTG CACAAGATAA AAATATATCA TCATGAACAA TAAAACTGTC
     5701 TGCTTACATA AACAGTAATA CAAGGGGTGT TATGAGCCAT ATTCAACGGG AAACGTCGAG
     5761 GCCGCGATTA AATTCCAACA TGGATGCTGA TTTATATGGG TATAAATGGG CTCGCGATAA
     5821 TGTCGGGCAA TCAGGTGCGA CAATCTATCG CTTGTATGGG AAGCCCGATG CGCCAGAGTT
     5881 GTTTCTGAAA CATGGCAAAG GTAGCGTTGC CAATGATGTT ACAGATGAGA TGGTCAGACT
     5941 AAACTGGCTG ACGGAATTTA TGCCTCTTCC GACCATCAAG CATTTTATCC GTACTCCTGA
     6001 TGATGCATGG TTACTCACCA CTGCGATCCC CGGAAAAACA GCATTCCAGG TATTAGAAGA
     6061 ATATCCTGAT TCAGGTGAAA ATATTGTTGA TGCGCTGGCA GTGTTCCTGC GCCGGTTGCA
     6121 TTCGATTCCT GTTTGTAATT GTCCTTTTAA CAGCGATCGC GTATTTCGTC TTGCTCAGGC
     6181 GCAATCACGA ATGAATAACG GTTTGGTTGA TGCGAGTGAT TTTGATGACG AGCGTAATGG
     6241 CTGGCCTGTT GAACAAGTCT GGAAAGAAAT GCATAAACTT TTGCCATTCT CACCGGATTC
     6301 AGTCGTCACT CATGGTGATT TCTCACTTGA TAACCTTATT TTTGACGAGG GGAAATTAAT
     6361 AGGTTGTATT GATGTTGGAC GAGTCGGAAT CGCAGACCGA TACCAGGATC TTGCCATCCT
     6421 ATGGAACTGC CTCGGTGAGT TTTCTCCTTC ATTACAGAAA CGGCTTTTTC AAAAATATGG
     6481 TATTGATAAT CCTGATATGA ATAAATTGCA GTTTCATTTG ATGCTCGATG AGTTTTTCTA
     6541 ATCAGAATTG GTTAATTGGT TGTAACACTG GCAGAGCATT ACGCTGACTT GACGGGACGG
     6601 CGCAAGCTCA TGAC
//
