# Supplementary material for: A Modular Plasmid Assembly Kit for Multigene Expression, Gene Silencing and Silencing Rescue in Plants
Source: PLoS One. 2014 Feb 13;9(2):e88218. doi: 10.1371/journal.pone.0088218 (PMC3923767; doi:10.1371/journal.pone.0088218)
Supplement: File S1 — Sequences of Plasmids and Modules. Zip archive of annotated maps of toolkit plasmids and modules (Genbank format). (ZIP) [file pone.0088218.s012.zip › GG vector maps/Backbones&dummies/L III vector backbone/LIIIα fin - BB45.gbk]

LOCUS       LIII?_fin_-_BB45      6583 bp    DNA     circular UNA 14-OCT-2009
COMMENT     This file is created by Vector NTI
            http://www.invitrogen.com/
FEATURES             Location/Qualifiers
     Replication_ori complement(114..2899)
                     /vntifkey="21"
                     /label="pVS1ori short"
     Region          2971..3008
                     /label="Left border"
     CDS             3298..3957
                     /label=CmR
     CDS             4299..4604
                     /label=ccdB
     Region          complement(4675..4719)
                     /label="Right border"
     Replication_ori complement(4926..5206)
                     /label="pBR322 origin of replication"
     CDS             5701..6510
                     /label="Kana Resistance"
ORIGIN
        1 CAAAATCCCT TAACGTGAGT TACGCGTCGT TCCACTGAGC GTCAGACCCC TGCCATTTTT
       61 GGGGTGAGGC CGTTCGCGGC CGAGGGGCGC AGCCCCTGGG GGGATGGGAG CTCGGTGCCT
      121 TGATGTGGGC GCCGGCGGTC GAGTGGCGAC GGCGCGGCTT GTCCGCGCCC TGGTAGATTG
      181 CCTGGCCGTA GGCCAGCCAT TTTTGAGCGG CCAGCGGCCG CGATAGGCCG ACGCGAAGCG
      241 GCGGGGCGTA GGGAGCGCAG CGACCGAAGG GTAGGCGCTT TTTGCAGCTC TTCGGCTGTG
      301 CGCTGGCCAG ACAGTTATGC ACAGGCCAGG CGGGTTTTAA GAGTTTTAAT AAGTTTTAAA
      361 GAGTTTTAGG CGGAAAAATC GCCTTTTTTC TCTTTTATAT CAGTCACTTA CATGTGTGAC
      421 CGGTTCCCAA TGTACGGCTT TGGGTTCCCA ATGTACGGGT TCCGGTTCCC AATGTACGGC
      481 TTTGGGTTCC CAATGTACGT GCTATCCACA GGAAAGAAGC TTTTTCGACC TTTTTCCCCT
      541 GCTAGGGCAA TTTGCCCTAG CATCTGCTCC GTACATTAGG AACCGGCGGA TGCTTCGCCC
      601 TCGATCAGGT TGCGGTAGCG CATGACTAGG ATCGGGCCAG CCTGCCCCGC CTCCTCCTTC
      661 AAATCGTACT CCGGCAGGTC ATTTGACCCG ATCAGCTTGC GCACGGTGAA ACAGAACTTC
      721 TTGAACTCTC CGGCGCTGCC ACTGCGTTCG TAGATCGTCT TGAACAACCA TCTGGCTTCT
      781 GCCTTGCCTG CGGCGCGGCG TGCCAGGCGG TAGAGAAAAC GGCCGATGCC GGGATCGATC
      841 AAAAAGTAAT CGGGGTGAAC CGTCAGCACG TCCGGGTTCT TGCCTTCTGT GATCTCGCGG
      901 TACATCCAAT CAGCTAGCTC GATCTCGATG TACTCCGGCC GCCCGGTTTC GCTCTTTACG
      961 ATCTTGTAGC GGCTAATCAA GGCTTCACCC TCGGATACCG TCACCAGGCG GCCGTTCTTG
     1021 GCCTTCTTCG TACGCTGCAT GGCAACGTGC GTGGTGTTTA ACCGAATGCA GGTTTCTACC
     1081 AGGTCGTCTT TCTGCTTTCC GCCATCGGCT CGCCGGCAGA ACTTGAGTAC GTCCGCAACG
     1141 TGTGGACGGA ACACGCGGCC GGGCTTGTCT CCCTTCCCTT CCCGGTATCG GTTCATGGAT
     1201 TCGGTTAGAT GGGAAACCGC CATCAGTACC AGGTCGTAAT CCCACACACT GGCCATGCCG
     1261 GCCGGCCCTG CGGAAACCTC TACGTGCCCG TCTGGAAGCT CGTAGCGGAT CACCTCGCCA
     1321 GCTCGTCGGT CACGCTTCGA CAGACGGAAA ACGGCCACGT CCATGATGCT GCGACTATCG
     1381 CGGGTGCCCA CGTCATAGAG CATCGGAACG AAAAAATCTG GTTGCTCGTC GCCCTTGGGC
     1441 GGCTTCCTAA TCGACGaCGC ACCGGCTGCC GGCGGTTGCC GGGATTCTTT GCGGATTCGA
     1501 TCAGCGGCCG CTTGCCACGA TTCACCGGGG CGTGCTTCTG CCTCGATGCG TTGCCGCTGG
     1561 GCGGCCTGCG CGGCCTTCAA CTTCTCCACC AGGTCATCAC CCAGCGCCGC GCCGATTTGT
     1621 ACCGGGCCGG ATGGTTTGCG ACCGcTCACG CCGATTCCTC GGGCTTGGGG GTTCCAGTGC
     1681 CATTGCAGGG CCGGCAGACA ACCCAGCCGC TTACGCCTGG CCAACCGCCC GTTCCTCCAC
     1741 ACATGGGGCA TTCCACGGCG TCGGTGCCTG GTTGTTCTTG ATTTTCCATG CCGCCTCCTT
     1801 TAGCCGCTAA AATTCATCTA CTCATTTATT CATTTGCTCA TTTACTCTGG TAGCTGCGCG
     1861 ATGTATTCAG ATAGCAGCTC GGTAATGGTC TTGCCTTGGC GTACCGCGTA CATCTTCAGC
     1921 TTGGTGTGAT CCTCCGCCGG CAACTGAAAG TTGACCCGCT TCATGGCTGG CGTGTCTGCC
     1981 AGGCTGGCCA ACGTTGCAGC CTTGCTGCTG CGTGCGCTCG GACGGCCGGC ACTTAGCGTG
     2041 TTTGTGCTTT TGCTCATTTT CTCTTTACCT CATTAACTCA AATGAGTTTT GATTTAATTT
     2101 CAGCGGCCAG CGCCTGGACC TCGCGGGCAG CGTCGCCCTC GGGTTCTGAT TCAAGAACGG
     2161 TTGTGCCGGC GGCGGCAGTG CCTGGGTAGC TCACGCGCTG CGTGATACGG GACTCAAGAA
     2221 TGGGCAGCTC GTACCCGGCC AGCGCCTCGG CAACCTCACC GCCGATGCGC GTGCCTTTGA
     2281 TCGCCCGCGA CACGACAAAG GCCGCTTGTA GCCTTCCATC CGTGACCTCA ATGCGCTGCT
     2341 TAACCAGCTC CACCAGGTCG GCGGTGGCCC ATATGTCGTA AGGGCTTGGC TGCACCGGAA
     2401 TCAGCACGAA GTCGGCTGCC TTGATCGCGG ACACAGCCAA GTCCGCCGCC TGGGGCGCTC
     2461 CGTCGATCAC TACGAAGTCG CGCCGGCCGA TGGCCTTCAC GTCGCGGTCA ATCGTCGGGC
     2521 GGTCGATGCC GACAACGGTT AGCGGTTGAT CTTCCCGCAC GGCCGCCCAA TCGCGGGCAC
     2581 TGCCCTGGGG ATCGGAATCG ACTAACAGAA CATCGGCCCC GGCGAGTTGC AGGGCGCGGG
     2641 CTAGATGGGT TGCGATGGTC GTCTTGCCTG ACCCGCCTTT CTGGTTAAGT ACAGCGATAA
     2701 CCTTCATGCG TTCCCCTTGC GTATTTGTTT ATTTACTCAT CGCATCATAT ACGCAGCGAC
     2761 CGCATGACGC AAGCTGTTTT ACTCAAATAC ACATCACCTT TTTAGACGGC GGCGCTCGGT
     2821 TTCTTCAGCG GCCAAGCTGG CCGGCCAGGC CGCCAGCTTG GCATCAGACA AACCGGCCAG
     2881 GATTTCATGC AGCCGCACGG CTGATGGGCT GCCTGTATCG AGTGGTGATT TTGTGCCGAG
     2941 CTGCCGGTCG GGGAGCTGTT GGCTGGCTGG TGGCAGGATA TATTGTGGTG TAAACAAATT
     3001 GACGCTTAGA CACTTAATAA CACATTGCGG ACGTTTTTAA TGTACTGGGG TGGATTACGT
     3061 TGTCTTCAAA GCTGAACGAG AAACGTAAAA TGATATAAAT ATCAATATAT TAAATTAGAT
     3121 TTTGCATAAA AAACAGACTA CATAATACTG TAAAACACAA CATATCCAGT CACTATGGCG
     3181 GCCCCTCGAG GGGCCGCATT AGGCACCCCA GGCTTTACAC TTTATGCTTC CGGCTCGTAT
     3241 AATGTGTGGA TTTTGAGTTA GGATCCGTCG AGATTTTCAG GAGCTAAGGA AGCTAAAATG
     3301 GAGAAAAAAA TCACTGGATA TACCACCGTT GATATATCCC AATGGCATCG TAAAGAACAT
     3361 TTTGAGGCAT TTCAGTCAGT TGCTCAATGT ACCTATAACC AGACCGTTCA GCTGGATATT
     3421 ACGGCCTTTT TAAAGACCGT AAAGAAAAAT AAGCACAAGT TTTATCCGGC CTTTATTCAC
     3481 ATTCTTGCCC GCCTGATGAA TGCTCATCCG GAATTCCGTA TGGCAATGAA AGACGGTGAG
     3541 CTGGTGATAT GGGATAGTGT TCACCCTTGT TACACCGTTT TCCATGAGCA AACTGAAACG
     3601 TTTTCATCGC TCTGGAGTGA ATACCACGAC GATTTCCGGC AGTTTCTACA CATATATTCG
     3661 CAAGATGTGG CGTGTTACGG TGAAAACCTG GCCTATTTCC CTAAAGGGTT TATTGAGAAT
     3721 ATGTTTTTCG TGTCAGCCAA TCCCTGGGTG AGTTTCACCA GTTTTGATTT AAACGTGGCC
     3781 AATATGGACA ACTTCTTCGC CCCCGTTTTC ACCATGGGCA AATATTATAC GCAAGGCGAC
     3841 AAGGTGCTGA TGCCGCTGGC GATTCAGGTT CATCATGCCG TTTGTGATGG CTTCCATGTC
     3901 GGCAGAATGC TTAATGAATT ACAACAGTAC TGCGATGAGT GGCAGGGCGG GGCGTAATCT
     3961 AGAGGATCCG GCTTACTAAA AGCCAGATAA CAGTATGCGT ATTTGCGCGC TGATTTTTGC
     4021 GGTATAAGAA TATATACTGA TATGTATACC CGAAGTATGT CAAAAAGAGG TATGCTATGA
     4081 AGCAGCGTAT TACAGTGACA GTTGACAGCG ACAGCTATCA GTTGCTCAAG GCATATATGA
     4141 TGTCAATATC TCCGGTCTGG TAAGCACAAC CATGCAGAAT GAAGCCCGTC GTCTGCGTGC
     4201 CGAACGCTGG AAAGCGGAAA ATCAGGAAGG GATGGCTGAG GTCGCCCGGT TTATTGAAAT
     4261 GAACGGCTCT TTTGCTGACG AGAACAGGGG CTGGTGAAAT GCAGTTTAAG GTTTACACCT
     4321 ATAAAAGAGA GAGCCGTTAT CGTCTGTTTG TGGATGTACA GAGTGATATT ATTGACACGC
     4381 CCGGGCGACG GATGGTGATC CCCCTGGCCA GTGCACGTCT GCTGTCAGAT AAAGTCCCCC
     4441 GTGAACTTTA CCCGGTGGTG CATATCGGGG ATGAAAGCTG GCGCATGATG ACCACCGATA
     4501 TGGCCAGTGT GCCGGTtTCC GTTATCGGGG AAGAAGTGGC TGATCTCAGC CACCGCGAAA
     4561 ATGACATCAA AAACGCCATT AACCTGATGT TCTGGGGAAT ATAAATGTCA GGCTCCCTTA
     4621 TACACAGCCA GTCTGCAGGT CGACGAAGAC TTTCTGGTTT AAACTATCAG TGTTTGACAG
     4681 GATATATTGG CGGGTAAACC TAAGAGAAAA GAGCGTTTAT TAGAATAATC GGATATTTAA
     4741 AAGGGCGTGA AAAGGTTTAT CCGTTCGTCC ATTTGTATGT GCCAACCACA GGAACCGTAA
     4801 AAAGGCCGCG TTGCTGGCGT TTTTCCATAG GCTCCGCCCC CCTGACGAGC ATCACAAAAA
     4861 TCGACGCTCA AGTCAGAGGT GGCGAAACCC GACAGGACTA TAAAGATACC AGGCGTTTCC
     4921 CCCTGGAAGC TCCCTCGTGC GCTCTCCTGT TCCGACCCTG CCGCTTACCG GATACCTGTC
     4981 CGCCTTTCTC CCTTCGGGAA GCGTGGCGCT TTCTCATAGC TCACGCTGTA GGTATCTCAG
     5041 TTCGGTGTAG GTCGTTCGCT CCAAGCTGGG CTGTGTGCAC GAACCCCCCG TTCAGCCCGA
     5101 CCGCTGCGCC TTATCCGGTA ACTATCGTCT TGAGTCCAAC CCGGTAAGAC ACGACTTATC
     5161 GCCACTGGCA GCAGCCACTG GTAACAGGAT TAGCAGAGCG AGGTATGTAG GCGGTGCTAC
     5221 AGAGTTCTTG AAGTGGTGGC CTAACTACGG CTACACTAGA AGGACAGTAT TTGGTATCTG
     5281 CGCTCTGCTG AAGCCAGTTA CCTTCGGAAA AAGAGTTGGT AGCTCTTGAT CCGGCAAACA
     5341 AACCACCGCT GGTAGCGGTG GTTTTTTTGT TTGCAAGCAG CAGATTACGC GCAGAAAAAA
     5401 AGGATCTCAA GAAGATCCTT TGATCTTTTC TACGGGGTCT GACGCTCAGT GGAACGAAAA
     5461 CTCACGTTAA GGGATTTTGG TCATGAGATT ATCAAAAAGG ATCTTCACCT AGATCATAAA
     5521 ATCATTATTT GCCATCCAGC TGATATCCCC TATAGTGAGT CGTATTACAT GGTCATAGCT
     5581 GTTTCCTGGC AGCTCTGGCC CGTGTCTCAA AATCTCTGAT GTTACATTGC ACAAGATAAA
     5641 AATATATCAT CATGAACAAT AAAACTGTCT GCTTACATAA ACAGTAATAC AAGGGGTGTT
     5701 ATGAGCCATA TTCAACGGGA AACGTCGAGG CCGCGATTAA ATTCCAACAT GGATGCTGAT
     5761 TTATATGGGT ATAAATGGGC TCGCGATAAT GTCGGGCAAT CAGGTGCGAC AATCTATCGC
     5821 TTGTATGGGA AGCCCGATGC GCCAGAGTTG TTTCTGAAAC ATGGCAAAGG TAGCGTTGCC
     5881 AATGATGTTA CAGATGAGAT GGTCAGACTA AACTGGCTGA CGGAATTTAT GCCTCTTCCG
     5941 ACCATCAAGC ATTTTATCCG TACTCCTGAT GATGCATGGT TACTCACCAC TGCGATCCCC
     6001 GGAAAAACAG CATTCCAGGT ATTAGAAGAA TATCCTGATT CAGGTGAAAA TATTGTTGAT
     6061 GCGCTGGCAG TGTTCCTGCG CCGGTTGCAT TCGATTCCTG TTTGTAATTG TCCTTTTAAC
     6121 AGCGATCGCG TATTTCGTCT TGCTCAGGCG CAATCACGAA TGAATAACGG TTTGGTTGAT
     6181 GCGAGTGATT TTGATGACGA GCGTAATGGC TGGCCTGTTG AACAAGTCTG GAAAGAAATG
     6241 CATAAACTTT TGCCATTCTC ACCGGATTCA GTCGTCACTC ATGGTGATTT CTCACTTGAT
     6301 AACCTTATTT TTGACGAGGG GAAATTAATA GGTTGTATTG ATGTTGGACG AGTCGGAATC
     6361 GCAGACCGAT ACCAGGATCT TGCCATCCTA TGGAACTGCC TCGGTGAGTT TTCTCCTTCA
     6421 TTACAGAAAC GGCTTTTTCA AAAATATGGT ATTGATAATC CTGATATGAA TAAATTGCAG
     6481 TTTCATTTGA TGCTCGATGA GTTTTTCTAA TCAGAATTGG TTAATTGGTT GTAACACTGG
     6541 CAGAGCATTA CGCTGACTTG ACGGGACGGC GCAAGCTCAT GAC
//
