# Supplementary material for: A Modular Plasmid Assembly Kit for Multigene Expression, Gene Silencing and Silencing Rescue in Plants
Source: PLoS One. 2014 Feb 13;9(2):e88218. doi: 10.1371/journal.pone.0088218 (PMC3923767; doi:10.1371/journal.pone.0088218)
Supplement: File S1 — Sequences of Plasmids and Modules. Zip archive of annotated maps of toolkit plasmids and modules (Genbank format). (ZIP) [file pone.0088218.s012.zip › GG vector maps/Backbones&dummies/L III vector backbone/LIIIβ F C-D - BB55.gbk]

LOCUS       LIII?_F_C-D_-_BB55      7956 bp    DNA     circular UNA 02-Feb-2012
DEFINITION  
FEATURES             Location/Qualifiers
     Misc._feature   complement(48..308)
                     /note="bom site from pBR322"
     Replication_ori complement(448..728)
                     /note="pBR322 origin of replication"
     CDS             1155..1964
                     /label="Kana Resistance"
     Region          2220..2257
                     /label="Left border"
     CDS             2522..3181
                     /label=CmR
     CDS             3523..3828
                     /label=ccdB
     Region          complement(3914..3958)
                     /label="Right border"
     CDS             4254..4940
                     /label="pVS1 Resolvase"
     Replication_ori complement(5239..7630)
                     /label="pVS1 ORI"
ORIGIN
        1 GTTGGCGGGT GTCGGGGCGC AGCCATGACC CAGTCACGTA GCGATAGCGG AGTGTATACT
       61 GGCTTAACTA TGCGGCATCA GAGCAGATTG TACTGAGAGT GCACCATATG CGGTGTGAAA
      121 TACCGCACAG ATGCGTAAGG AGAAAATACC GCATCAGGCG CTCTTCCGCT TCCTCGCTCA
      181 CTGACTCGCT GCGCTCGGTC GTTCGGCTGC GGCGAGCGGT ATCAGCTCAC TCAAAGGCGG
      241 TAATACGGTT ATCCACAGAA TCAGGGGATA ACGCAGGAAA GAACATGTGA GCAAAAGGCC
      301 AGCAAAAGGC CAGGAACCGT AAAAAGGCCG CGTTGCTGGC GTTTTTCCAT AGGCTCCGCC
      361 CCCCTGACGA GCATCACAAA AATCGACGCT CAAGTCAGAG GTGGCGAAAC CCGACAGGAC
      421 TATAAAGATA CCAGGCGTTT CCCCCTGGAA GCTCCCTCGT GCGCTCTCCT GTTCCGACCC
      481 TGCCGCTTAC CGGATACCTG TCCGCCTTTC TCCCTTCGGG AAGCGTGGCG CTTTCTCATA
      541 GCTCACGCTG TAGGTATCTC AGTTCGGTGT AGGTCGTTCG CTCCAAGCTG GGCTGTGTGC
      601 ACGAACCCCC CGTTCAGCCC GACCGCTGCG CCTTATCCGG TAACTATCGT CTTGAGTCCA
      661 ACCCGGTAAG ACACGACTTA TCGCCACTGG CAGCAGCCAC TGGTAACAGG ATTAGCAGAG
      721 CGAGGTATGT AGGCGGTGCT ACAGAGTTCT TGAAGTGGTG GCCTAACTAC GGCTACACTA
      781 GAAGGACAGT ATTTGGTATC TGCGCTCTGC TGAAGCCAGT TACCTTCGGA AAAAGAGTTG
      841 GTAGCTCTTG ATCCGGCAAA CAAACCACCG CTGGTAGCGG TGGTTTTTTT GTTTGCAAGC
      901 AGCAGATTAC GCGCAGAAAA AAAGGATCTC AAGAAGATCC TTTGATCTTT TCTACGGGGT
      961 CTGACGCTCA TAAAATCATT ATTTGCCATC CAGCTGATAT CCCCTATAGT GAGTCGTATT
     1021 ACATGGTCAT AGCTGTTTCC TGGCAGCTCT GGCCCGTGTC TCAAAATCTC TGATGTTACA
     1081 TTGCACAAGA TAAAAATATA TCATCATGAA CAATAAAACT GTCTGCTTAC ATAAACAGTA
     1141 ATACAAGGGG TGTTATGAGC CATATTCAAC GGGAAACGTC GAGGCCGCGA TTAAATTCCA
     1201 ACATGGATGC TGATTTATAT GGGTATAAAT GGGCTCGCGA TAATGTCGGG CAATCAGGTG
     1261 CGACAATCTA TCGCTTGTAT GGGAAGCCCG ATGCGCCAGA GTTGTTTCTG AAACATGGCA
     1321 AAGGTAGCGT TGCCAATGAT GTTACAGATG AGATGGTCAG ACTAAACTGG CTGACGGAAT
     1381 TTATGCCTCT TCCGACCATC AAGCATTTTA TCCGTACTCC TGATGATGCA TGGTTACTCA
     1441 CCACTGCGAT CCCCGGAAAA ACAGCATTCC AGGTATTAGA AGAATATCCT GATTCAGGTG
     1501 AAAATATTGT TGATGCGCTG GCAGTGTTCC TGCGCCGGTT GCATTCGATT CCTGTTTGTA
     1561 ATTGTCCTTT TAACAGCGAT CGCGTATTTC GTCTTGCTCA GGCGCAATCA CGAATGAATA
     1621 ACGGTTTGGT TGATGCGAGT GATTTTGATG ACGAGCGTAA TGGCTGGCCT GTTGAACAAG
     1681 TCTGGAAAGA AATGCATAAA CTTTTGCCAT TCTCACCGGA TTCAGTCGTC ACTCATGGTG
     1741 ATTTCTCACT TGATAACCTT ATTTTTGACG AGGGGAAATT AATAGGTTGT ATTGATGTTG
     1801 GACGAGTCGG AATCGCAGAC CGATACCAGG ATCTTGCCAT CCTATGGAAC TGCCTCGGTG
     1861 AGTTTTCTCC TTCATTACAG AAACGGCTTT TTCAAAAATA TGGTATTGAT AATCCTGATA
     1921 TGAATAAATT GCAGTTTCAT TTGATGCTCG ATGAGTTTTT CTAATCAGAA TTGGTTAATT
     1981 GGTTGTAACA CTGGCAGAGC ATTACGCTGA CTTGACGGGA CGGCGCAAGC TCATGACCAA
     2041 AATCCCTTAA CGTGAGTTAC GCGTCGTTCC ACTGAGCGTC AGACCCCTGC CGGTAACATG
     2101 AGCAAAGTCT GCCGCCTTAC AACGGCTCTC CCGCTGACGC CGTCCCGGAC TGATGGGCTG
     2161 CCTGTATCGA GTGGTGATTT TGTGCCGAGC TGCCGGTCGG GGAGCTGTTG GCTGGCTGGT
     2221 GGCAGGATAT ATTGTGGTGT AAACAAATTG ACGCTTAGAC GGATTACGGG TCTCACACCT
     2281 ACGTTGTCTT CAAAGCTGAA CGAGAAACGT AAAATGATAT AAATATCAAT ATATTAAATT
     2341 AGATTTTGCA TAAAAAACAG ACTACATAAT ACTGTAAAAC ACAACATATC CAGTCACTAT
     2401 GGCGGCCCCT CGAGGGGCCG CATTAGGCAC CCCAGGCTTT ACACTTTATG CTTCCGGCTC
     2461 GTATAATGTG TGGATTTTGA GTTAGGATCC GTCGAGATTT TCAGGAGCTA AGGAAGCTAA
     2521 AATGGAGAAA AAAATCACTG GATATACCAC CGTTGATATA TCCCAATGGC ATCGTAAAGA
     2581 ACATTTTGAG GCATTTCAGT CAGTTGCTCA ATGTACCTAT AACCAGACCG TTCAGCTGGA
     2641 TATTACGGCC TTTTTAAAGA CCGTAAAGAA AAATAAGCAC AAGTTTTATC CGGCCTTTAT
     2701 TCACATTCTT GCCCGCCTGA TGAATGCTCA TCCGGAATTC CGTATGGCAA TGAAAGACGG
     2761 TGAGCTGGTG ATATGGGATA GTGTTCACCC TTGTTACACC GTTTTCCATG AGCAAACTGA
     2821 AACGTTTTCA TCGCTCTGGA GTGAATACCA CGACGATTTC CGGCAGTTTC TACACATATA
     2881 TTCGCAAGAT GTGGCGTGTT ACGGTGAAAA CCTGGCCTAT TTCCCTAAAG GGTTTATTGA
     2941 GAATATGTTT TTCGTGTCAG CCAATCCCTG GGTGAGTTTC ACCAGTTTTG ATTTAAACGT
     3001 GGCCAATATG GACAACTTCT TCGCCCCCGT TTTCACCATG GGCAAATATT ATACGCAAGG
     3061 CGACAAGGTG CTGATGCCGC TGGCGATTCA GGTTCATCAT GCCGTTTGTG ATGGCTTCCA
     3121 TGTCGGCAGA ATGCTTAATG AATTACAACA GTACTGCGAT GAGTGGCAGG GCGGGGCGTA
     3181 ATCTAGAGGA TCCGGCTTAC TAAAAGCCAG ATAACAGTAT GCGTATTTGC GCGCTGATTT
     3241 TTGCGGTATA AGAATATATA CTGATATGTA TACCCGAAGT ATGTCAAAAA GAGGTATGCT
     3301 ATGAAGCAGC GTATTACAGT GACAGTTGAC AGCGACAGCT ATCAGTTGCT CAAGGCATAT
     3361 ATGATGTCAA TATCTCCGGT CTGGTAAGCA CAACCATGCA GAATGAAGCC CGTCGTCTGC
     3421 GTGCCGAACG CTGGAAAGCG GAAAATCAGG AAGGGATGGC TGAGGTCGCC CGGTTTATTG
     3481 AAATGAACGG CTCTTTTGCT GACGAGAACA GGGGCTGGTG AAATGCAGTT TAAGGTTTAC
     3541 ACCTATAAAA GAGAGAGCCG TTATCGTCTG TTTGTGGATG TACAGAGTGA TATTATTGAC
     3601 ACGCCCGGGC GACGGATGGT GATCCCCCTG GCCAGTGCAC GTCTGCTGTC AGATAAAGTC
     3661 CCCCGTGAAC TTTACCCGGT GGTGCATATC GGGGATGAAA GCTGGCGCAT GATGACCACC
     3721 GATATGGCCA GTGTGCCGGT tTCCGTTATC GGGGAAGAAG TGGCTGATCT CAGCCACCGC
     3781 GAAAATGACA TCAAAAACGC CATTAACCTG ATGTTCTGGG GAATATAAAT GTCAGGCTCC
     3841 CTTATACACA GCCAGTCTGC AGGTCGACGA AGACTTTCTG AAGGTGAGAC CTCTGGTTTA
     3901 AACTATCAGT GTTTGACAGG ATATATTGGC GGGTAAACCT AAGAGAAAAG AGCGTTTATT
     3961 AGAATAAtCG GATATTTAAA AGGGCGTGAA AAGGTTTATC CGTTCGTCCA TTTGTATGTG
     4021 CATGCCAACC ACAGGGTTCC CCTCGGGATC AAAGTACTTT GATCCAACCC CTCCGCTGCT
     4081 ATAGTGCAGT CGGCTTCTGA CGTTCAGTGC AGCCTTCTTC TGAAAACGAC ATGTCGCACA
     4141 AGTCCTAAGT TACGCGACAG GCTGCCGCCC TGCCCTTTTC CTGGCGTTTT CTTGTCGCGT
     4201 GTTTTAGTCG CATAAAGTAG AATACTTGCG ACTAGAACCG GAGACATTAC GCCATGAACA
     4261 AGAGCGCCGC CGCTGGCCTG CTGGGCTATG CCCGCGTCAG CACCGACGAC CAGGACTTGA
     4321 CCAACCAACG GGCCGAACTG CACGCGGCCG GCTGCACCAA GCTGTTTTCC GAGAAGATCA
     4381 CCGGCACCAG GCGCGACCGC CCGGAGCTGG CCAGGATGCT TGACCACCTA CGCCCTGGCG
     4441 ACGTTGTGAC AGTGACCAGG CTAGACCGCC TGGCCCGCAG CACCCGCGAC CTACTGGACA
     4501 TTGCCGAGCG CATCCAGGAG GCCGGCGCGG GCCTGCGTAG CCTGGCAGAG CCGTGGGCCG
     4561 ACACCACCAC GCCGGCCGGC CGCATGGTGT TGACCGTGTT CGCCGGCATT GCCGAGTTCG
     4621 AGCGTTCCCT AATCATCGAC CGCACCCGGA GCGGGCGCGA GGCCGCCAAG GCCCGAGGCG
     4681 TGAAGTTTGG CCCCCGCCCT ACCCTCACCC CGGCACAGAT CGCGCACGCC CGCGAGCTGA
     4741 TCGACCAGGA AGGCCGCACC GTGAAAGAGG CGGCTGCACT GCTTGGCGTG CATCGCTCGA
     4801 CCCTGTACCG CGCACTTGAG CGCAGCGAGG AAGTGACGCC CACCGAGGCC AGGCGGCGCG
     4861 GTGCCTTCCG TGAGGACGCA TTGACCGAGG CCGACGCCCT GGCGGCCGCC GAGAATGAAC
     4921 GCCAAGAGGA ACAAGCATGA AACCGCACCA GGACGGCCAG GACGAACCGT TTTTCATTAC
     4981 CGAAGAGATC GAGGCGGAGA TGATCGCGGC CGGGTACGTG TTCGAGCCGC CCGCGCACAT
     5041 CTCAACCGTG CGGCTGCATG AAATCCTGGC CGGTTTGTCT GATGCCAAGC TGGCGGCCTG
     5101 GCCGGCCAGC TTGGCCGCTG AAGAAACCGA GCGCCGCCGT CTAAAAAGGT GATGTGTATT
     5161 TGAGTAAAAC AGCTTGCGTC ATGCGGTCGC TGCGTATATG ATGCGATGAG TAAATAAACA
     5221 AATACGCAAG GGGAACGCAT GAAGGTTATC GCTGTACTTA ACCAGAAAGG CGGGTCAGGC
     5281 AAGACGACCA TCGCAACCCA TCTAGCCCGC GCCCTGCAAC TCGCCGGGGC CGATGTTCTG
     5341 TTAGTCGATT CCGATCCCCA GGGCAGTGCC CGCGATTGGG CGGCCGTGCG GGAAGATCAA
     5401 CCGCTAACCG TTGTCGGCAT CGACCGCCCG ACGATTGACC GCGACGTGAA GGCCATCGGC
     5461 CGGCGCGACT TCGTAGTGAT CGACGGAGCG CCCCAGGCGG CGGACTTGGC TGTGTCCGCG
     5521 ATCAAGGCAG CCGACTTCGT GCTGATTCCG GTGCAGCCAA GCCCTTACGA CATATGGGCC
     5581 ACCGCCGACC TGGTGGAGCT GGTTAAGCAG CGCATTGAGG TCACGGATGG AAGGCTACAA
     5641 GCGGCCTTTG TCGTGTCGCG GGCGATCAAA GGCACGCGCA TCGGCGGTGA GGTTGCCGAG
     5701 GCGCTGGCCG GGTACGAGCT GCCCATTCTT GAGTCCCGTA TCACGCAGCG CGTGAGCTAC
     5761 CCAGGCACTG CCGCCGCCGG CACAACCGTT CTTGAATCAG AACCCGAGGG CGACGCTGCC
     5821 CGCGAGGTCC AGGCGCTGGC CGCTGAAATT AAATCAAAAC TCATTTGAGT TAATGAGGTA
     5881 AAGAGAAAAT GAGCAAAAGC ACAAACACGC TAAGTGCCGG CCGTCCGAGC GCACGCAGCA
     5941 GCAAGGCTGC AACGTTGGCC AGCCTGGCAG ACACGCCAGC CATGAAGCGG GTCAACTTTC
     6001 AGTTGCCGGC GGAGGATCAC ACCAAGCTGA AGATGTACGC GGTACGCCAA GGCAAGACCA
     6061 TTACCGAGCT GCTATCTGAA TACATCGCGC AGCTACCAGA GTAAATGAGC AAATGAATAA
     6121 ATGAGTAGAT GAATTTTAGC GGCTAAAGGA GGCGGCATGG AAAATCAAGA ACAACCAGGC
     6181 ACCGACGCCG TGGAATGCCC CATGTGTGGA GGAACGGGCG GTTGGCCAGG CGTAAGCGGC
     6241 TGGGTTGcCT GCCGGCCCTG CAATGGCACT GGAACCCCCA AGCCCGAGGA ATCGGCGTGA
     6301 gCGGTCGCAA ACCATCCGGC CCGGTACAAA TCGGCGCGGC GCTGGGTGAT GACCTGGTGG
     6361 AGAAGTTGAA GGCCGCGCAG GCCGCCCAGC GGCAACGCAT CGAGGCAGAA GCACGCCCCG
     6421 GTGAATCGTG GCAAGCGGCC GCTGATCGAA TCCGCAAAGA ATCCCGGCAA CCGCCGGCAG
     6481 CCGGTGCGCC GTCGATTAGG AAGCCGCCCA AGGGCGACGA GCAACCAGAT TTTTTCGTTC
     6541 CGATGCTCTA TGACGTGGGC ACCCGCGATA GTCGCAGCAT CATGGACGTG GCCGTTTTCC
     6601 GTCTGTCGAA GCGTGACCGA CGAGCTGGCG AGGTGATCCG CTACGAGCTT CCAGACGGGC
     6661 ACGTAGAGGT TTCCGCAGGG CCGGCCGGCA TGGCCAGTGT GTGGGATTAC GACCTGGTAC
     6721 TGATGGCGGT TTCCCATCTA ACCGAATCCA TGAACCGATA CCGGGAAGGG AAGGGAGACA
     6781 AGCCCGGCCG CGTGTTCCGT CCACACGTTG CGGACGTACT CAAGTTCTGC CGGCGAGCCG
     6841 ATGGCGGAAA GCAGAAAGAC GACCTGGTAG AAACCTGCAT TCGGTTAAAC ACCACGCACG
     6901 TTGCCATGCA GCGTACGAAG AAGGCCAAGA ACGGCCGCCT GGTGACGGTA TCCGAGGGTG
     6961 AAGCCTTGAT TAGCCGCTAC AAGATCGTAA AGAGCGAAAC CGGGCGGCCG GAGTACATCG
     7021 AGATCGAGCT AGCTGATTGG ATGTACCGCG AGATCACAGA AGGCAAGAAC CCGGACGTGC
     7081 TGACGGTTCA CCCCGATTAC TTTTTGATCG ATCCCGGCAT CGGCCGTTTT CTCTACCGCC
     7141 TGGCACGCCG CGCCGCAGGC AAGGCAGAAG CCAGATGGTT GTTCAAGACG ATCTACGAAC
     7201 GCAGTGGCAG CGCCGGAGAG TTCAAGAAGT TCTGTTTCAC CGTGCGCAAG CTGATCGGGT
     7261 CAAATGACCT GCCGGAGTAC GATTTGAAGG AGGAGGCGGG GCAGGCTGGC CCGATCCTAG
     7321 TCATGCGCTA CCGCAACCTG ATCGAGGGCG AAGCATCCGC CGGTTCCTAA TGTACGGAGC
     7381 AGATGCTAGG GCAAATTGCC CTAGCAGGGG AAAAAGGTCG AAAAGGACTC TTTCCTGTGG
     7441 ATAGCACGTA CATTGGGAAC CCAAAGCCGT ACATTGGGAA CCGGAACCCG TACATTGGGA
     7501 ACCCAAAGCC GTACATTGGG AACCGGTCAC ACATGTAAGT GACTGATATA AAAGAGAAAA
     7561 AAGGCGATTT TTCCGCCTAA AACTCTTTAA AACTTATTAA AACTCTTAAA ACCCGCCTGG
     7621 CCTGTGCATA ACTGTCTGGC CAGCGCACAG CCGAAGAGCT GCAAAAAGCG CCTACCCTTC
     7681 GGTCGCTGCG CTCCCTACGC CCCGCCGCTT CGCGTCGGCC TATCGCGGCC GCTGGCCGCT
     7741 CAAAAATGGC TGGCCTACGG CCAGGCAATC TACCAGGGCG CGGACAAGCC GCGCCGTCGC
     7801 CACTCGACCG CCGGCGCCCA CATCAAGGCA CCCTGCCTCG CGCGTTTCGG TGATGACGGT
     7861 GAAAACCTCT GACACATGCA GCTCCCGGAG ACAGTCACAG CTTGTCTGTA AGCGGATGCC
     7921 GGGAGCAGAC AAGCCCGTCA GGGCGCGTCA GCGGGT
//
