# Supplementary material for: A Modular Plasmid Assembly Kit for Multigene Expression, Gene Silencing and Silencing Rescue in Plants
Source: PLoS One. 2014 Feb 13;9(2):e88218. doi: 10.1371/journal.pone.0088218 (PMC3923767; doi:10.1371/journal.pone.0088218)
Supplement: File S1 — Sequences of Plasmids and Modules. Zip archive of annotated maps of toolkit plasmids and modules (Genbank format). (ZIP) [file pone.0088218.s012.zip › GG vector maps/Backbones&dummies/L0 and LI backbones/pENTR-BsaI - BB4.gbk]

LOCUS       pENTR-BsaI_-_BB4      4063 bp    DNA     circular UNA 02-Jun-2010
DEFINITION  
FEATURES             Location/Qualifiers
     CDS             71..880
                     /label=Kan2
     oriT            1011..1630
                     /label="pBR322 ori"
     Misc._recombina 2246..2345
                     /label=attL1
     CDS             2493..3153
                     /label="CAT marker"
     CDS             3495..3800
                     /label=ccdB
     Misc._recombina complement(3865..3964)
                     /label=attL2
ORIGIN
        1 ACAAGATAAA AATATATCAT CATGAACAAT AAAACTGTCT GCTTACATAA ACAGTAATAC
       61 AAGGGGTGTT ATGAGCCATA TTCAACGGGA AACGTCGAGG CCGCGATTAA ATTCCAACAT
      121 GGATGCTGAT TTATATGGGT ATAAATGGGC TCGCGATAAT GTCGGGCAAT CAGGTGCGAC
      181 AATCTATCGC TTGTATGGGA AGCCCGATGC GCCAGAGTTG TTTCTGAAAC ATGGCAAAGG
      241 TAGCGTTGCC AATGATGTTA CAGATGAGAT GGTCAGACTA AACTGGCTGA CGGAATTTAT
      301 GCCTCTTCCG ACCATCAAGC ATTTTATCCG TACTCCTGAT GATGCATGGT TACTCACCAC
      361 TGCGATCCCC GGAAAAACAG CATTCCAGGT ATTAGAAGAA TATCCTGATT CAGGTGAAAA
      421 TATTGTTGAT GCGCTGGCAG TGTTCCTGCG CCGGTTGCAT TCGATTCCTG TTTGTAATTG
      481 TCCTTTTAAC AGCGATCGCG TATTTCGTCT CGCTCAGGCG CAATCACGAA TGAATAACGG
      541 TTTGGTTGAT GCGAGTGATT TTGATGACGA GCGTAATGGC TGGCCTGTTG AACAAGTCTG
      601 GAAAGAAATG CATAAACTTT TGCCATTCTC ACCGGATTCA GTCGTCACTC ATGGTGATTT
      661 CTCACTTGAT AACCTTATTT TTGACGAGGG GAAATTAATA GGTTGTATTG ATGTTGGACG
      721 AGTCGGAATC GCAGACCGAT ACCAGGATCT TGCCATCCTA TGGAACTGCC TCGGTGAGTT
      781 TTCTCCTTCA TTACAGAAAC GGCTTTTTCA AAAATATGGT ATTGATAATC CTGATATGAA
      841 TAAATTGCAG TTTCATTTGA TGCTCGATGA GTTTTTCTAA TCAGAATTGG TTAATTGGTT
      901 GTAACACTGG CAGAGCATTA CGCTGACTTG ACGGGACGGC GCAAGCTCAT GACCAAAATC
      961 CCTTAACGTG AGTTACGCGT CGTTCCACTG AGCGTCAGAC CCCGTAGAAA AGATCAAAGG
     1021 ATCTTCTTGA GATCCTTTTT TTCTGCGCGT AATCTGCTGC TTGCAAACAA AAAAACCACC
     1081 GCTACCAGCG GTGGTTTGTT TGCCGGATCA AGAGCTACCA ACTCTTTTTC CGAAGGTAAC
     1141 TGGCTTCAGC AGAGCGCAGA TACCAAATAC TGTCCTTCTA GTGTAGCCGT AGTTAGGCCA
     1201 CCACTTCAAG AACTCTGTAG CACCGCCTAC ATACCTCGCT CTGCTAATCC TGTTACCAGT
     1261 GGCTGCTGCC AGTGGCGATA AGTCGTGTCT TACCGGGTTG GACTCAAGAC GATAGTTACC
     1321 GGATAAGGCG CAGCGGTCGG GCTGAACGGG GGGTTCGTGC ACACAGCCCA GCTTGGAGCG
     1381 AACGACCTAC ACCGAACTGA GATACCTACA GCGTGAGCAT TGAGAAAGCG CCACGCTTCC
     1441 CGAAGGGAGA AAGGCGGACA GGTATCCGGT AAGCGGCAGG GTCGGAACAG GAGAGCGCAC
     1501 GAGGGAGCTT CCAGGGGGAA ACGCCTGGTA TCTTTATAGT CCTGTCGGGT TTCGCCACCT
     1561 CTGACTTGAG CGTCGATTTT TGTGATGCTC GTCAGGGGGG CGGAGCCTAT GGAAAAACGC
     1621 CAGCAACGCG GCCTTTTTAC GGTTCCTGGC CTTTTGCTGG CCTTTTGCTC ACATGTTCTT
     1681 TCCTGCGTTA TCCCCTGATT CTGTGGATAA CCGTATTACC GCCTTTGAGT GAGCTGATAC
     1741 CGCTCGCCGC AGCCGAACGA CCGAGCGCAG CGAGTCAGTG AGCGAGGAAG CGGAAGAGCG
     1801 CCCAATACGC AAACCGCCTC TCCCCGCGCG TTGGCCGATT CATTAATGCA GCTGGCACGA
     1861 CAGGTTTCCC GACTGGAAAG CGGGCAGTGA GCGCAACGCA ATTAATACGC GTACCGCTAG
     1921 CCAGGAAGAG TTTGTAGAAA CGCAAAAAGG CCATCCGTCA GGATGGCCTT CTGCTTAGTT
     1981 TGATGCCTGG CAGTTTATGG CGGGCGTCCT GCCCGCCACC CTCCGGGCCG TTGCTTCACA
     2041 ACGTTCAAAT CCGCTCCCGG CGGATTTGTC CTACTCAGGA GAGCGTTCAC CGACAAACAA
     2101 CAGATAAAAC GAAAGGCCCA GTCTTCCGAC TGAGCCTTTC GTTTTATTTG ATGCCTGGCA
     2161 GTTCCCTACT CTCGCGTTAA CGCTAGCATG GATGTTTTCC CAGTCACGAC GTTGTAAAAC
     2221 GACGGCCAGT CTTAAGCTCG GGCCCCAAAT AATGATTTTA TTTTGACTGA TAGTGACCTG
     2281 TTCGTTGCAA CAAATTGATG AGCAATGCTT TTTTATAATG CCAACTTTGT ACAAAAAAGC
     2341 AGGCTCCGCG GCCGCCCCCT TCACCTGAGA CCGCGGCCCC TCGAGGGGTC GCATTAGGCA
     2401 CCCCAGGCTT TACACTTTAT GCTTCCGGCT CGTATAATGT GTGGATTTTG AGTTAGGATC
     2461 CGTCGAGATT TTCAGGAGCT AAGGAAGCTA AAATGGAGAA AAAAATCACT GGATATACCA
     2521 CCGTTGATAT ATCCCAATGG CATCGTAAAG AACATTTTGA GGCATTTCAG TCAGTTGCTC
     2581 AATGTACCTA TAACCAGACC GTTCAGCTGG ATATTACGGC CTTTTTAAAG ACCGTAAAGA
     2641 AAAATAAGCA CAAGTTTTAT CCGGCCTTTA TTCACATTCT TGCCCGCCTG ATGAATGCTC
     2701 ATCCGGAATT CCGTATGGCA ATGAAAGACG GTGAGCTGGT GATATGGGAT AGTGTTCACC
     2761 CTTGTTACAC CGTTTTCCAT GAGCAAACTG AAACGTTTTC ATCGCTCTGG AGTGAATACC
     2821 ACGACGATTT CCGGCAGTTT CTACACATAT ATTCGCAAGA TGTGGCGTGT TACGGTGAAA
     2881 ACCTGGCCTA TTTCCCTAAA GGGTTTATTG AGAATATGTT TTTCGTCTCA GCCAATCCCT
     2941 GGGTGAGTTT CACCAGTTTT GATTTAAACG TGGCCAATAT GGACAACTTC TTCGCCCCCG
     3001 TTTTCACCAT GGGCAAATAT TATACGCAAG GCGACAAGGT GCTGATGCCG CTGGCGATTC
     3061 AGGTTCATCA TGCCGTTTGT GATGGCTTCC CATGTCGGCA GAATGCTTAA TGAATTACAA
     3121 CAGTACTGCG ATGAGTGGCA GGGCGGGGCG TAAAGATCTG GATCCGGCTT ACTAAAAGCC
     3181 AGATAACAGT ATGCGTATTT GCGCGCTGAT TTTTGCGGTA TAAGAATATA TACTGATATG
     3241 TATACCCGAA GTATGTCAAA AAGAGGTATG CTATGAAGCA GCGTATTACA GTGACAGTTG
     3301 ACAGCGACAG CTATCAGTTG CTCAAGGCAT ATATGATGTC AATATCTCCG GTCTGGTAAG
     3361 CACAACCATG CAGAATGAAG CCCGTCGTCT GCGTGCCGAA CGCTGGAAAG CGGAAAATCA
     3421 GGAAGGGATG GCTGAGGTCG CCCGGTTTAT TGAAATGAAC GGCTCTTTTG CTGACGAGAA
     3481 CAGGGGCTGG TGAAATGCAG TTTAAGGTTT ACACCTATAA AAGAGAGAGC CGTTATCGTC
     3541 TGTTTGTGGA TGTACAGAGT GATATTATTG ACACGCCCGG GCGACGGATG GTGATCCCCC
     3601 TGGCCAGTGC ACGTCTGCTG TCAGATAAAG TCTCCCGTGA ACTTTACCCG GTGGTGCATA
     3661 TCGGGGATGA AAGCTGGCGC ATGATGACCA CCGATATGGC CAGTGTGCCG GTCTCCGTTA
     3721 TCGGGGAAGA AGTGGCTGAT CTCAGCCACC GCGAAAATGA CATCAAAAAC GCCATTAACC
     3781 TGATGTTCTG GGGAATATAA ATGTCAGGCT CCCTTATACA CAGCCAGTCT GCAGGTCGAC
     3841 CGGTCTCAAA GGGTGGGCGC GCCGACCCAG CTTTCTTGTA CAAAGTTGGC ATTATAAGAA
     3901 AGCATTGCTT ATCAATTTGT TGCAACGAAC AGGTCACTAT CAGTCAAAAT AAAATCATTA
     3961 TTTGCCATCC AGCTGATATC CCCTATAGTG AGTCGTATTA CATGGTCATA GCTGTTTCCT
     4021 GGCAGCTCTG GCCCGTGTCT CAAAATCTCT GATGTTACAT TGC
//
