# Supplementary material for: A Modular Plasmid Assembly Kit for Multigene Expression, Gene Silencing and Silencing Rescue in Plants
Source: PLoS One. 2014 Feb 13;9(2):e88218. doi: 10.1371/journal.pone.0088218 (PMC3923767; doi:10.1371/journal.pone.0088218)
Supplement: File S1 — Sequences of Plasmids and Modules. Zip archive of annotated maps of toolkit plasmids and modules (Genbank format). (ZIP) [file pone.0088218.s012.zip › GG vector maps/Backbones&dummies/LI dummies/LI dy B-C - BB6.gbk]

LOCUS       LI_dy_B-C_-_BB6      2487 bp    DNA     circular UNA 15-Jun-2011
DEFINITION  
FEATURES             Location/Qualifiers
     Misc._feature   join(2044..2487,1..171)
                     /label="replicon of pMB1"
     CDS             492..1025
                     /label=Gentamicin-R
     Misc.           1595..1598
                     /label="LI B-C dummie"
     Misc._feature   2058
                     /label=ORI
ORIGIN
        1 CTACACTAGA AGAACAGTAT TTGGTATCTG CGCTCTGCTG AAGCCAGTTA CCTTCGGAAA
       61 AAGAGTTGGT AGCTCTTGAT CCGGCAAACA AACCACCGCT GGTAGCGGTG GTTTTTTTGT
      121 TTGCAAGCAG CAGATTACGC GCAGAAAAAA AGGATCTCAA GAAGATCCTT TGATCTTTTC
      181 TACGGGGTCT GACGCTCAGT GGAACGAAAA CTCACGTTAA GGGATTTTGG TCATGAGgcg
      241 cacaccgtgg aaacggatga aggcacgaac ccagttgaca taagcctgtt cggttcgtaa
      301 actgtaatgc aagtagcgta tgcgctcacg caactggtcc agaaccttga ccgaacgcag
      361 cggtggtaac ggcgcagtgg cggttttcat ggcttgttat gactgttttt ttgtacagtc
      421 tatgcctcgg gcatccaagc agcaagcgcg ttacgccgtg ggtcgatgtt tgatgttatg
      481 gagcagcaac gatgttacgc agcagcaacg atgttacgca gcagggcagt cgccctaaaa
      541 caaagttagg tggctcaagt atgggcatca ttcgcacatg taggctcggc cctgaccaag
      601 tcaaatccat gcgggctgct cttgatcttt tcggtcgtga gttcggcgac gtagccacct
      661 actcccaaca tcagccggac tccgattacc tcgggaactt gctccgtagt aagacattca
      721 tcgcgcttgc tgccttcgac caagaagcgg ttgttggcgc tctcgcggct tacgttctgc
      781 ccaggtttga gcagccgcgt agtgagatct atatctatga tctcgcagtc tccggcgagc
      841 accggaggca gggcattgcc accgcgctca tcaatctcct caagcatgag gccaacgcgc
      901 ttggtgctta tgtgatctac gtgcaagcag attacggtga cgatcccgca gtggctctct
      961 atacaaagtt gggcatacgg gaagaagtga tgcactttga tatcgaccca agtaccgcca
     1021 cctaacaatt cgttcaagcc gagatcggct tcccggccgc ggagttgttc ggtaaattgt
     1081 cacaacgccG CTCATGACAT TAACCTATAA AAATAGGCGT ATCACGAGGC CCTTTTGTCT
     1141 CGCGCGTTTC GGTGATGACG GTGAAAACCT CTGACACATG CAGCTCCCGG AGAaGGTCAC
     1201 AGCTTGTCTG TAAGCGGATG CCGGGAGCAG ACAAGCCCGT CAGGGCGCGT CAGCGGGTGT
     1261 TGGCGGGTGT CGGGGCTGGC TTAACTATGC GGCATCAGAG CAGATTGTAC TGAGAGTGCA
     1321 CCATATGCGG TGTGAAATAC CGCACAGATG CGTAAGGAGA AAATACCGCA TCAGGCGCCA
     1381 TTCGCCATTC AGGCTGCGCA ACTGTTGGGA AGGGCGATCG GTGCGGGCCT CTTCGCTATT
     1441 ACGCCAGCTG GCGAAAGGGG GATGTGCTGC AAGGCGATTA AGTTGGGTAA CGCCAGGGTT
     1501 TTCCCAGTCA CGACGTTGTA AAACGACGGC CAGTGAATTC GAGCTCGGTA CCTCGCGAAT
     1561 GCATCTAGAT ATCGGATCCC TTTGGTCTCT TCTGGAAGCA CCTGAGACCG GGCCCGTCGA
     1621 CTGCAGAGGC CTGCATGCAA GCTTGGCGTA ATCATGGTCA TAGCTGTTTC CTGTGTGAAA
     1681 TTGTTATCCG CTCACAATTC CACACAACAT ACGAGCCGGA AGCATAAAGT GTAAAGCCTG
     1741 GGGTGCCTAA TGAGTGAGCT AACTCACATT AATTGCGTTG CGCTCACTGC CCGCTTTCCA
     1801 GTCGGGAAAC CTGTCGTGCC AGCTGCATTA ATGAATCGGC CAACGCGCGG GGAGAGGCGG
     1861 TTTGCGTATT GGGCGCTCTT CCGCTTCCTC GCTCACTGAC TCGCTGCGCT CGGTCGTTCG
     1921 GCTGCGGCGA GCGGTATCAG CTCACTCAAA GGCGGTAATA CGGTTATCCA CAGAATCAGG
     1981 GGATAACGCA GGAAAGAACA TGTGAGCAAA AGGCCAGCAA AAGGCCAGGA ACCGTAAAAA
     2041 GGCCGCGTTG CTGGCGTTTT TCCATAGGCT CCGCCCCCCT GACGAGCATC ACAAAAATCG
     2101 ACGCTCAAGT CAGAGGTGGC GAAACCCGAC AGGACTATAA AGATACCAGG CGTTTCCCCC
     2161 TGGAAGCTCC CTCGTGCGCT CTCCTGTTCC GACCCTGCCG CTTACCGGAT ACCTGTCCGC
     2221 CTTTCTCCCT TCGGGAAGCG TGGCGCTTTC TCATAGCTCA CGCTGTAGGT ATCTCAGTTC
     2281 GGTGTAGGTC GTTCGCTCCA AGCTGGGCTG TGTGCACGAA CCCCCCGTTC AGCCCGACCG
     2341 CTGCGCCTTA TCCGGTAACT ATCGTCTTGA GTCCAACCCG GTAAGACACG ACTTATCGCC
     2401 ACTGGCAGCA GCCACTGGTA ACAGGATTAG CAGAGCGAGG TATGTAGGCG GTGCTACAGA
     2461 GTTCTTGAAG TGGTGGCCTA ACTACGG
//
