# Supplementary material for: A Modular Plasmid Assembly Kit for Multigene Expression, Gene Silencing and Silencing Rescue in Plants
Source: PLoS One. 2014 Feb 13;9(2):e88218. doi: 10.1371/journal.pone.0088218 (PMC3923767; doi:10.1371/journal.pone.0088218)
Supplement: File S1 — Sequences of Plasmids and Modules. Zip archive of annotated maps of toolkit plasmids and modules (Genbank format). (ZIP) [file pone.0088218.s012.zip › GG vector maps/Backbones&dummies/LI dummies/LI dy C-D - BB7.gbk]

LOCUS       LI_dy_C-D_-_BB7      2501 bp    DNA     circular UNA 15-Jun-2011
DEFINITION  
FEATURES             Location/Qualifiers
     Misc._feature   join(2075..2501,1..188)
                     /label="replicon of pMB1"
     CDS             509..1042
                     /label=Gentamicin-R
     Misc.           1612..1629
                     /label="LI C-D dummie"
     Misc._feature   1612..1629
                     /label="stops in all frames"
     Misc._feature   2089
                     /label=ORI
ORIGIN
        1 TGGTGGCCTA ACTACGGCTA CACTAGAAGA ACAGTATTTG GTATCTGCGC TCTGCTGAAG
       61 CCAGTTACCT TCGGAAAAAG AGTTGGTAGC TCTTGATCCG GCAAACAAAC CACCGCTGGT
      121 AGCGGTGGTT TTTTTGTTTG CAAGCAGCAG ATTACGCGCA GAAAAAAAGG ATCTCAAGAA
      181 GATCCTTTGA TCTTTTCTAC GGGGTCTGAC GCTCAGTGGA ACGAAAACTC ACGTTAAGGG
      241 ATTTTGGTCA TGAGgcgcac accgtggaaa cggatgaagg cacgaaccca gttgacataa
      301 gcctgttcgg ttcgtaaact gtaatgcaag tagcgtatgc gctcacgcaa ctggtccaga
      361 accttgaccg aacgcagcgg tggtaacggc gcagtggcgg ttttcatggc ttgttatgac
      421 tgtttttttg tacagtctat gcctcgggca tccaagcagc aagcgcgtta cgccgtgggt
      481 cgatgtttga tgttatggag cagcaacgat gttacgcagc agcaacgatg ttacgcagca
      541 gggcagtcgc cctaaaacaa agttaggtgg ctcaagtatg ggcatcattc gcacatgtag
      601 gctcggccct gaccaagtca aatccatgcg ggctgctctt gatcttttcg gtcgtgagtt
      661 cggcgacgta gccacctact cccaacatca gccggactcc gattacctcg ggaacttgct
      721 ccgtagtaag acattcatcg cgcttgctgc cttcgaccaa gaagcggttg ttggcgctct
      781 cgcggcttac gttctgccca ggtttgagca gccgcgtagt gagatctata tctatgatct
      841 cgcagtctcc ggcgagcacc ggaggcaggg cattgccacc gcgctcatca atctcctcaa
      901 gcatgaggcc aacgcgcttg gtgcttatgt gatctacgtg caagcagatt acggtgacga
      961 tcccgcagtg gctctctata caaagttggg catacgggaa gaagtgatgc actttgatat
     1021 cgacccaagt accgccacct aacaattcgt tcaagccgag atcggcttcc cggccgcgga
     1081 gttgttcggt aaattgtcac aacgccGCTC ATGACATTAA CCTATAAAAA TAGGCGTATC
     1141 ACGAGGCCCT TTTGTCTCGC GCGTTTCGGT GATGACGGTG AAAACCTCTG ACACATGCAG
     1201 CTCCCGGAGA aGGTCACAGC TTGTCTGTAA GCGGATGCCG GGAGCAGACA AGCCCGTCAG
     1261 GGCGCGTCAG CGGGTGTTGG CGGGTGTCGG GGCTGGCTTA ACTATGCGGC ATCAGAGCAG
     1321 ATTGTACTGA GAGTGCACCA TATGCGGTGT GAAATACCGC ACAGATGCGT AAGGAGAAAA
     1381 TACCGCATCA GGCGCCATTC GCCATTCAGG CTGCGCAACT GTTGGGAAGG GCGATCGGTG
     1441 CGGGCCTCTT CGCTATTACG CCAGCTGGCG AAAGGGGGAT GTGCTGCAAG GCGATTAAGT
     1501 TGGGTAACGC CAGGGTTTTC CCAGTCACGA CGTTGTAAAA CGACGGCCAG TGAATTCGAG
     1561 CTCGGTACCT CGCGAATGCA TCTAGATATC GGATCCCTTT GGTCTCTCAC CTGACCTAAG
     1621 CTAGCCTAGA AGGTGAGACC GGGCCCGTCG ACTGCAGAGG CCTGCATGCA AGCTTGGCGT
     1681 AATCATGGTC ATAGCTGTTT CCTGTGTGAA ATTGTTATCC GCTCACAATT CCACACAACA
     1741 TACGAGCCGG AAGCATAAAG TGTAAAGCCT GGGGTGCCTA ATGAGTGAGC TAACTCACAT
     1801 TAATTGCGTT GCGCTCACTG CCCGCTTTCC AGTCGGGAAA CCTGTCGTGC CAGCTGCATT
     1861 AATGAATCGG CCAACGCGCG GGGAGAGGCG GTTTGCGTAT TGGGCGCTCT TCCGCTTCCT
     1921 CGCTCACTGA CTCGCTGCGC TCGGTCGTTC GGCTGCGGCG AGCGGTATCA GCTCACTCAA
     1981 AGGCGGTAAT ACGGTTATCC ACAGAATCAG GGGATAACGC AGGAAAGAAC ATGTGAGCAA
     2041 AAGGCCAGCA AAAGGCCAGG AACCGTAAAA AGGCCGCGTT GCTGGCGTTT TTCCATAGGC
     2101 TCCGCCCCCC TGACGAGCAT CACAAAAATC GACGCTCAAG TCAGAGGTGG CGAAACCCGA
     2161 CAGGACTATA AAGATACCAG GCGTTTCCCC CTGGAAGCTC CCTCGTGCGC TCTCCTGTTC
     2221 CGACCCTGCC GCTTACCGGA TACCTGTCCG CCTTTCTCCC TTCGGGAAGC GTGGCGCTTT
     2281 CTCATAGCTC ACGCTGTAGG TATCTCAGTT CGGTGTAGGT CGTTCGCTCC AAGCTGGGCT
     2341 GTGTGCACGA ACCCCCCGTT CAGCCCGACC GCTGCGCCTT ATCCGGTAAC TATCGTCTTG
     2401 AGTCCAACCC GGTAAGACAC GACTTATCGC CACTGGCAGC AGCCACTGGT AACAGGATTA
     2461 GCAGAGCGAG GTATGTAGGC GGTGCTACAG AGTTCTTGAA G
//
