# Supplementary material for: A Modular Plasmid Assembly Kit for Multigene Expression, Gene Silencing and Silencing Rescue in Plants
Source: PLoS One. 2014 Feb 13;9(2):e88218. doi: 10.1371/journal.pone.0088218 (PMC3923767; doi:10.1371/journal.pone.0088218)
Supplement: File S1 — Sequences of Plasmids and Modules. Zip archive of annotated maps of toolkit plasmids and modules (Genbank format). (ZIP) [file pone.0088218.s012.zip › GG vector maps/Backbones&dummies/LI dummies/LI dy D-E - BB8.gbk]

LOCUS       LI_dy_D-E_-_BB8      2478 bp    DNA     circular UNA 15-Jun-2011
DEFINITION  
FEATURES             Location/Qualifiers
     CDS             join(2208..2478,1..263)
                     /label=Gentamicin-R
     Protein_binding 755..772
                     /label="M13 uni -21) FW"
     Misc.           832..853
                     /label="LI D-E dummie"
     Misc._feature   836..853
                     /label="stops in all frames"
     Protein_binding complement(883..900)
                     /label=M13_RV
     Misc._feature   1273..1887
                     /label="replicon of pMB1"
     Misc._feature   1287
                     /label=ORI
ORIGIN
        1 tcgcggctta cgttctgccc aggtttgagc agccgcgtag tgagatctat atctatgatc
       61 tcgcagtctc cggcgagcac cggaggcagg gcattgccac cgcgctcatc aatctcctca
      121 agcatgaggc caacgcgctt ggtgcttatg tgatctacgt gcaagcagat tacggtgacg
      181 atcccgcagt ggctctctat acaaagttgg gcatacggga agaagtgatg cactttgata
      241 tcgacccaag taccgccacc taacaattcg ttcaagccga gatcggcttc ccggccgcgg
      301 agttgttcgg taaattgtca caacgccGCT CATGACATTA ACCTATAAAA ATAGGCGTAT
      361 CACGAGGCCC TTTTGTCTCG CGCGTTTCGG TGATGACGGT GAAAACCTCT GACACATGCA
      421 GCTCCCGGAG AaGGTCACAG CTTGTCTGTA AGCGGATGCC GGGAGCAGAC AAGCCCGTCA
      481 GGGCGCGTCA GCGGGTGTTG GCGGGTGTCG GGGCTGGCTT AACTATGCGG CATCAGAGCA
      541 GATTGTACTG AGAGTGCACC ATATGCGGTG TGAAATACCG CACAGATGCG TAAGGAGAAA
      601 ATACCGCATC AGGCGCCATT CGCCATTCAG GCTGCGCAAC TGTTGGGAAG GGCGATCGGT
      661 GCGGGCCTCT TCGCTATTAC GCCAGCTGGC GAAAGGGGGA TGTGCTGCAA GGCGATTAAG
      721 TTGGGTAACG CCAGGGTTTT CCCAGTCACG ACGTTGTAAA ACGACGGCCA GTGAATTCGA
      781 GCTCGGTACC TCGCGAATGC ATCTAGATAT CGGATCCCTA GGTCTCTAAG GGCTAAGACC
      841 TAAGCTAGCC TAGAATCTGA GACCTGCAAG CTTGGCGTAA TCATGGTCAT AGCTGTTTCC
      901 TGTGTGAAAT TGTTATCCGC TCACAATTCC ACACAACATA CGAGCCGGAA GCATAAAGTG
      961 TAAAGCCTGG GGTGCCTAAT GAGTGAGCTA ACTCACATTA ATTGCGTTGC GCTCACTGCC
     1021 CGCTTTCCAG TCGGGAAACC TGTCGTGCCA GCTGCATTAA TGAATCGGCC AACGCGCGGG
     1081 GAGAGGCGGT TTGCGTATTG GGCGCTCTTC CGCTTCCTCG CTCACTGACT CGCTGCGCTC
     1141 GGTCGTTCGG CTGCGGCGAG CGGTATCAGC TCACTCAAAG GCGGTAATAC GGTTATCCAC
     1201 AGAATCAGGG GATAACGCAG GAAAGAACAT GTGAGCAAAA GGCCAGCAAA AGGCCAGGAA
     1261 CCGTAAAAAG GCCGCGTTGC TGGCGTTTTT CCATAGGCTC CGCCCCCCTG ACGAGCATCA
     1321 CAAAAATCGA CGCTCAAGTC AGAGGTGGCG AAACCCGACA GGACTATAAA GATACCAGGC
     1381 GTTTCCCCCT GGAAGCTCCC TCGTGCGCTC TCCTGTTCCG ACCCTGCCGC TTACCGGATA
     1441 CCTGTCCGCC TTTCTCCCTT CGGGAAGCGT GGCGCTTTCT CATAGCTCAC GCTGTAGGTA
     1501 TCTCAGTTCG GTGTAGGTCG TTCGCTCCAA GCTGGGCTGT GTGCACGAAC CCCCCGTTCA
     1561 GCCCGACCGC TGCGCCTTAT CCGGTAACTA TCGTCTTGAG TCCAACCCGG TAAGACACGA
     1621 CTTATCGCCA CTGGCAGCAG CCACTGGTAA CAGGATTAGC AGAGCGAGGT ATGTAGGCGG
     1681 TGCTACAGAG TTCTTGAAGT GGTGGCCTAA CTACGGCTAC ACTAGAAGAA CAGTATTTGG
     1741 TATCTGCGCT CTGCTGAAGC CAGTTACCTT CGGAAAAAGA GTTGGTAGCT CTTGATCCGG
     1801 CAAACAAACC ACCGCTGGTA GCGGTGGTTT TTTTGTTTGC AAGCAGCAGA TTACGCGCAG
     1861 AAAAAAAGGA TCTCAAGAAG ATCCTTTGAT CTTTTCTACG GGGTCTGACG CTCAGTGGAA
     1921 CGAAAACTCA CGTTAAGGGA TTTTGGTCAT GAGgcgcaca ccgtggaaac ggatgaaggc
     1981 acgaacccag ttgacataag cctgttcggt tcgtaaactg taatgcaagt agcgtatgcg
     2041 ctcacgcaac tggtccagaa ccttgaccga acgcagcggt ggtaacggcg cagtggcggt
     2101 tttcatggct tgttatgact gtttttttgt acagtctatg cctcgggcat ccaagcagca
     2161 agcgcgttac gccgtgggtc gatgtttgat gttatggagc agcaacgatg ttacgcagca
     2221 gcaacgatgt tacgcagcag ggcagtcgcc ctaaaacaaa gttaggtggc tcaagtatgg
     2281 gcatcattcg cacatgtagg ctcggccctg accaagtcaa atccatgcgg gctgctcttg
     2341 atcttttcgg tcgtgagttc ggcgacgtag ccacctactc ccaacatcag ccggactccg
     2401 attacctcgg gaacttgctc cgtagtaaga cattcatcgc gcttgctgcc ttcgaccaag
     2461 aagcggttgt tggcgctc
//
