# Supplementary material for: A Modular Plasmid Assembly Kit for Multigene Expression, Gene Silencing and Silencing Rescue in Plants
Source: PLoS One. 2014 Feb 13;9(2):e88218. doi: 10.1371/journal.pone.0088218 (PMC3923767; doi:10.1371/journal.pone.0088218)
Supplement: File S1 — Sequences of Plasmids and Modules. Zip archive of annotated maps of toolkit plasmids and modules (Genbank format). (ZIP) [file pone.0088218.s012.zip › GG vector maps/Backbones&dummies/LI dummies/LI dy F-G - BB9.gbk]

LOCUS       LI_dy_F-G_-_BB9      2500 bp    DNA     circular UNA 15-Jun-2011
DEFINITION  
FEATURES             Location/Qualifiers
     CDS             115..648
                     /label=Gentamicin-R
     Misc.           1217..1234
                     /label="LI F-G dummie"
     Misc._feature   1217..1234
                     /label="stops in all frames"
     Misc._feature   1680..2294
                     /label="replicon of pMB1"
ORIGIN
        1 tggcggtttt catggcttgt tatgactgtt tttttgtaca gtctatgcct cgggcatcca
       61 agcagcaagc gcgttacgcc gtgggtcgat gtttgatgtt atggagcagc aacgatgtta
      121 cgcagcagca acgatgttac gcagcagggc agtcgcccta aaacaaagtt aggtggctca
      181 agtatgggca tcattcgcac atgtaggctc ggccctgacc aagtcaaatc catgcgggct
      241 gctcttgatc ttttcggtcg tgagttcggc gacgtagcca cctactccca acatcagccg
      301 gactccgatt acctcgggaa cttgctccgt agtaagacat tcatcgcgct tgctgccttc
      361 gaccaagaag cggttgttgg cgctctcgcg gcttacgttc tgcccaggtt tgagcagccg
      421 cgtagtgaga tctatatcta tgatctcgca gtctccggcg agcaccggag gcagggcatt
      481 gccaccgcgc tcatcaatct cctcaagcat gaggccaacg cgcttggtgc ttatgtgatc
      541 tacgtgcaag cagattacgg tgacgatccc gcagtggctc tctatacaaa gttgggcata
      601 cgggaagaag tgatgcactt tgatatcgac ccaagtaccg ccacctaaca attcgttcaa
      661 gccgagatcg gcttcccggc cgcggagttg ttcggtaaat tgtcacaacg ccGCTCATGA
      721 CATTAACCTA TAAAAATAGG CGTATCACGA GGCCCTTTTG TCTCGCGCGT TTCGGTGATG
      781 ACGGTGAAAA CCTCTGACAC ATGCAGCTCC CGGAGAaGGT CACAGCTTGT CTGTAAGCGG
      841 ATGCCGGGAG CAGACAAGCC CGTCAGGGCG CGTCAGCGGG TGTTGGCGGG TGTCGGGGCT
      901 GGCTTAACTA TGCGGCATCA GAGCAGATTG TACTGAGAGT GCACCATATG CGGTGTGAAA
      961 TACCGCACAG ATGCGTAAGG AGAAAATACC GCATCAGGCG CCATTCGCCA TTCAGGCTGC
     1021 GCAACTGTTG GGAAGGGCGA TCGGTGCGGG CCTCTTCGCT ATTACGCCAG CTGGCGAAAG
     1081 GGGGATGTGC TGCAAGGCGA TTAAGTTGGG TAACGCCAGG GTTTTCCCAG TCACGACGTT
     1141 GTAAAACGAC GGCCAGTGAA TTCGAGCTCG GTACCTCGCG AATGCATCTA GATATCGGAT
     1201 CCCTTGGTCT CTTGAGTGAC CTAAGCTAGC CTAGTGTCTG AGACCGGGCC CGTCGACTGC
     1261 AGAGGCCTGC ATGCAAGCTT GGCGTAATCA TGGTCATAGC TGTTTCCTGT GTGAAATTGT
     1321 TATCCGCTCA CAATTCCACA CAACATACGA GCCGGAAGCA TAAAGTGTAA AGCCTGGGGT
     1381 GCCTAATGAG TGAGCTAACT CACATTAATT GCGTTGCGCT CACTGCCCGC TTTCCAGTCG
     1441 GGAAACCTGT CGTGCCAGCT GCATTAATGA ATCGGCCAAC GCGCGGGGAG AGGCGGTTTG
     1501 CGTATTGGGC GCTCTTCCGC TTCCTCGCTC ACTGACTCGC TGCGCTCGGT CGTTCGGCTG
     1561 CGGCGAGCGG TATCAGCTCA CTCAAAGGCG GTAATACGGT TATCCACAGA ATCAGGGGAT
     1621 AACGCAGGAA AGAACATGTG AGCAAAAGGC CAGCAAAAGG CCAGGAACCG TAAAAAGGCC
     1681 GCGTTGCTGG CGTTTTTCCA TAGGCTCCGC CCCCCTGACG AGCATCACAA AAATCGACGC
     1741 TCAAGTCAGA GGTGGCGAAA CCCGACAGGA CTATAAAGAT ACCAGGCGTT TCCCCCTGGA
     1801 AGCTCCCTCG TGCGCTCTCC TGTTCCGACC CTGCCGCTTA CCGGATACCT GTCCGCCTTT
     1861 CTCCCTTCGG GAAGCGTGGC GCTTTCTCAT AGCTCACGCT GTAGGTATCT CAGTTCGGTG
     1921 TAGGTCGTTC GCTCCAAGCT GGGCTGTGTG CACGAACCCC CCGTTCAGCC CGACCGCTGC
     1981 GCCTTATCCG GTAACTATCG TCTTGAGTCC AACCCGGTAA GACACGACTT ATCGCCACTG
     2041 GCAGCAGCCA CTGGTAACAG GATTAGCAGA GCGAGGTATG TAGGCGGTGC TACAGAGTTC
     2101 TTGAAGTGGT GGCCTAACTA CGGCTACACT AGAAGAACAG TATTTGGTAT CTGCGCTCTG
     2161 CTGAAGCCAG TTACCTTCGG AAAAAGAGTT GGTAGCTCTT GATCCGGCAA ACAAACCACC
     2221 GCTGGTAGCG GTGGTTTTTT TGTTTGCAAG CAGCAGATTA CGCGCAGAAA AAAAGGATCT
     2281 CAAGAAGATC CTTTGATCTT TTCTACGGGG TCTGACGCTC AGTGGAACGA AAACTCACGT
     2341 TAAGGGATTT TGGTCATGAG gcgcacaccg tggaaacgga tgaaggcacg aacccagttg
     2401 acataagcct gttcggttcg taaactgtaa tgcaagtagc gtatgcgctc acgcaactgg
     2461 tccagaacct tgaccgaacg cagcggtggt aacggcgcag
//
