# Supplementary material for: A Modular Plasmid Assembly Kit for Multigene Expression, Gene Silencing and Silencing Rescue in Plants
Source: PLoS One. 2014 Feb 13;9(2):e88218. doi: 10.1371/journal.pone.0088218 (PMC3923767; doi:10.1371/journal.pone.0088218)
Supplement: File S1 — Sequences of Plasmids and Modules. Zip archive of annotated maps of toolkit plasmids and modules (Genbank format). (ZIP) [file pone.0088218.s012.zip › GG vector maps/Backbones&dummies/LII dummies/LII dy 2-6 - BB42.gbk]

LOCUS       LII_dy_2-6_-_BB42      2525 bp    DNA     circular UNA 28-AUG-2008
FEATURES             Location/Qualifiers
     Primer_binding_ 262..279
                     /label="M13 uni (-21)"
     Misc._signal    396..424
                     /label="All Frame Stop"
     Primer_binding_ complement(595..612)
                     /label="M13 RV"
     Replication_ori complement(692..1359)
                     /label="Col E1 origin"
                     /vntifkey="33"
                     /label="Col E1 origin"
     CDS             complement(1507..2367)
                     /label="AmpR"
                     /vntifkey="4"
                     /label=AmpR
ORIGIN
        1 ATTCGCGTTA AATTTTTGTT AAATCAGCTC ATTTTTTAAC CAATAGGCCG AAATCGGCAA
       61 AATCCCTTAT AAATCAAAAG AATAGACCGA GATAGGGTTG AGTGGCCGCT ACAGGGCGCT
      121 CCCATTCGCC ATTCAGGCTG CGCAACTGTT GGGAAGGGCG TTTCGGTGCG GGCCTCTTCG
      181 CTATTACGCC AGCTGGCGAA AGGGGGATGT GCTGCAAGGC GATTAAGTTG GGTAACGCCA
      241 GGGTTTTCCC AGTCACGACG TTGTAAAACG ACGGCCAGTG AGCGCGACGT AATACGACTC
      301 ACTATAGGGC GAATTGGCGG AAGGCCGTCA AGGCCACGTG TCTTGTCCAG GCGCGCCATG
      361 AGCTCTAAAG CTTCGCTCGA GCTGAAGACA AGGGCTAGAT AATTAGGCTA AACTATCCTT
      421 AAGGTCTGTT GTCTTCCCTC GAATTCCCAA GCTTATCTCG ACCCGGGGTA GCGGCCGCTT
      481 GGATCCCAGA ATTCTAGGTA CCTCTTAATT AATGGAGCAC AAGACTGGCC TCATGGGCCT
      541 TCCGCTCACT GCCCGCTTTC CAGTCGGGAA ACCTGTCGTG CCAGCTGCAT TAACATGGTC
      601 ATAGCTGTTT CCTTGCGTAT TGGGCGCTCT CCGCTTCCTC GCTCACTGAC TCGCTGCGCT
      661 CGGTCGTTCG GGTAAAGCCT GGGGTGCCTA ATGAGCAAAA GGCCAGCAAA AGGCCAGGAA
      721 CCGTAAAAAG GCCGCGTTGC TGGCGTTTTT CCATAGGCTC CGCCCCCCTG ACGAGCATCA
      781 CAAAAATCGA CGCTCAAGTC AGAGGTGGCG AAACCCGACA GGACTATAAA GATACCAGGC
      841 GTTTCCCCCT GGAAGCTCCC TCGTGCGCTC TCCTGTTCCG ACCCTGCCGC TTACCGGATA
      901 CCTGTCCGCC TTTCTCCCTT CGGGAAGCGT GGCGCTTTCT CATAGCTCAC GCTGTAGGTA
      961 TCTCAGTTCG GTGTAGGTCG TTCGCTCCAA GCTGGGCTGT GTGCACGAAC CCCCCGTTCA
     1021 GCCCGACCGC TGCGCCTTAT CCGGTAACTA TCGTCTTGAG TCCAACCCGG TAAGACACGA
     1081 CTTATCGCCA CTGGCAGCAG CCACTGGTAA CAGGATTAGC AGAGCGAGGT ATGTAGGCGG
     1141 TGCTACAGAG TTCTTGAAGT GGTGGCCTAA CTACGGCTAC ACTAGAAGAA CAGTATTTGG
     1201 TATCTGCGCT CTGCTGAAGC CAGTTACCTT CGGAAAAAGA GTTGGTAGCT CTTGATCCGG
     1261 CAAACAAACC ACCGCTGGTA GCGGTGGTTT TTTTGTTTGC AAGCAGCAGA TTACGCGCAG
     1321 AAAAAAAGGA TCTCAAGAAG ATCCTTTGAT CTTTTCTACG GGGTCTGACG CTCAGTGGAA
     1381 CGAAAACTCA CGTTAAGGGA TTTTGGTCAT GAGATTATCA AAAAGGATCT TCACCTAGAT
     1441 CCTTTTAAAT TAAAAATGAA GTTTTAAATC AATCTAAAGT ATATATGAGT AAACTTGGTC
     1501 TGACAGTTAC CAATGCTTAA TCAGTGAGGC ACCTATCTCA GCGATCTGTC TATTTCGTTC
     1561 ATCCATAGTT GCCTGACTCC CCGTCGTGTA GATAACTACG ATACGGGAGG GCTTACCATC
     1621 TGGCCCCAGT GCTGCAATGA TACCGCGAGA ACCACGCTCA CCGGCTCCAG ATTTATCAGC
     1681 AATAAACCAG CCAGCCGGAA GGGCCGAGCG CAGAAGTGGT CCTGCAACTT TATCCGCCTC
     1741 CATCCAGTCT ATTAATTGTT GCCGGGAAGC TAGAGTAAGT AGTTCGCCAG TTAATAGTTT
     1801 GCGCAACGTT GTTGCCATTG CTACAGGCAT CGTGGTGTCA CGCTCGTCGT TTGGTATGGC
     1861 TTCATTCAGC TCCGGTTCCC AACGATCAAG GCGAGTTACA TGATCCCCCA TGTTGTGCAA
     1921 AAAAGCGGTT AGCTCCTTCG GTCCTCCGAT CGTTGTCAGA AGTAAGTTGG CCGCAGTGTT
     1981 ATCACTCATG GTTATGGCAG CACTGCATAA TTCTCTTACT GTCATGCCAT CCGTAAGATG
     2041 CTTTTCTGTG ACTGGTGAGT ACTCAACCAA GTCATTCTGA GAATAGTGTA TGCGGCGACC
     2101 GAGTTGCTCT TGCCCGGCGT CAATACGGGA TAATACCGCG CCACATAGCA GAACTTTAAA
     2161 AGTGCTCATC ATTGGAAAAC GTTCTTCGGG GCGAAAACTC TCAAGGATCT TACCGCTGTT
     2221 GAGATCCAGT TCGATGTAAC CCACTCGTGC ACCCAACTGA TCTTCAGCAT CTTTTACTTT
     2281 CACCAGCGTT TCTGGGTGAG CAAAAACAGG AAGGCAAAAT GCCGCAAAAA AGGGAATAAG
     2341 GGCGACACGG AAATGTTGAA TACTCATACT CTTCCTTTTT CAATATTATT GAAGCATTTA
     2401 TCAGGGTTAT TGTCTCATGA GCGGATACAT ATTTGAATGT ATTTAGAAAA ATAAACAAAT
     2461 AGGGGTTCCG CGCACATTTC CCCGAAAAGT GCCACCTAAA TTGTAAGCGT TAATATTTTG
     2521 TTAAA
//
