# Supplementary material for: A Modular Plasmid Assembly Kit for Multigene Expression, Gene Silencing and Silencing Rescue in Plants
Source: PLoS One. 2014 Feb 13;9(2):e88218. doi: 10.1371/journal.pone.0088218 (PMC3923767; doi:10.1371/journal.pone.0088218)
Supplement: File S1 — Sequences of Plasmids and Modules. Zip archive of annotated maps of toolkit plasmids and modules (Genbank format). (ZIP) [file pone.0088218.s012.zip › GG vector maps/Backbones&dummies/LII dummies/LII dy 3-4 - BB64.gbk]

LOCUS       LII_dy_3-4_-_BB64      2528 bp    DNA     circular UNA 28-AUG-2008
FEATURES             Location/Qualifiers
     Primer_binding_ 198..215
                     /label="M13 uni (-21)"
     Misc._signal    335..363
                     /label="All Frame Stop"
     Primer_binding_ complement(534..551)
                     /label="M13 RV"
     Replication_ori complement(631..1298)
                     /label="Col E1 origin"
                     /vntifkey="33"
                     /label="Col E1 origin"
     CDS             complement(1446..2306)
                     /label="AmpR"
                     /vntifkey="4"
                     /label=AmpR
ORIGIN
        1 CCTTATAAAT CAAAAGAATA GACCGAGATA GGGTTGAGTG GCCGCTACAG GGCGCTCCCA
       61 TTCGCCATTC AGGCTGCGCA ACTGTTGGGA AGGGCGTTTC GGTGCGGGCC TCTTCGCTAT
      121 TACGCCAGCT GGCGAAAGGG GGATGTGCTG CAAGGCGATT AAGTTGGGTA ACGCCAGGGT
      181 TTTCCCAGTC ACGACGTTGT AAAACGACGG CCAGTGAGCG CGACGTAATA CGACTCACTA
      241 TAGGGCGAAT TGGCGGAAGG CCGTCAAGGC CACGTGTCTT GTCCAGGCGC GCCATGAGCT
      301 CTAAAGCTTC GCTCGAGCTT TTGAAGACAA ATTGTAGATA ATTAGGCTAA ACTATCCTTA
      361 AGGTGTCTTG TCTTCCCTCG AATTCCCAAG CTTATCTCGA CCCGGGGTAG CGGCCGCTTG
      421 GATCCCAGAA TTCTAGGTAC CTCTTAATTA ATGGAGCACA AGACTGGCCT CATGGGCCTT
      481 CCGCTCACTG CCCGCTTTCC AGTCGGGAAA CCTGTCGTGC CAGCTGCATT AACATGGTCA
      541 TAGCTGTTTC CTTGCGTATT GGGCGCTCTC CGCTTCCTCG CTCACTGACT CGCTGCGCTC
      601 GGTCGTTCGG GTAAAGCCTG GGGTGCCTAA TGAGCAAAAG GCCAGCAAAA GGCCAGGAAC
      661 CGTAAAAAGG CCGCGTTGCT GGCGTTTTTC CATAGGCTCC GCCCCCCTGA CGAGCATCAC
      721 AAAAATCGAC GCTCAAGTCA GAGGTGGCGA AACCCGACAG GACTATAAAG ATACCAGGCG
      781 TTTCCCCCTG GAAGCTCCCT CGTGCGCTCT CCTGTTCCGA CCCTGCCGCT TACCGGATAC
      841 CTGTCCGCCT TTCTCCCTTC GGGAAGCGTG GCGCTTTCTC ATAGCTCACG CTGTAGGTAT
      901 CTCAGTTCGG TGTAGGTCGT TCGCTCCAAG CTGGGCTGTG TGCACGAACC CCCCGTTCAG
      961 CCCGACCGCT GCGCCTTATC CGGTAACTAT CGTCTTGAGT CCAACCCGGT AAGACACGAC
     1021 TTATCGCCAC TGGCAGCAGC CACTGGTAAC AGGATTAGCA GAGCGAGGTA TGTAGGCGGT
     1081 GCTACAGAGT TCTTGAAGTG GTGGCCTAAC TACGGCTACA CTAGAAGAAC AGTATTTGGT
     1141 ATCTGCGCTC TGCTGAAGCC AGTTACCTTC GGAAAAAGAG TTGGTAGCTC TTGATCCGGC
     1201 AAACAAACCA CCGCTGGTAG CGGTGGTTTT TTTGTTTGCA AGCAGCAGAT TACGCGCAGA
     1261 AAAAAAGGAT CTCAAGAAGA TCCTTTGATC TTTTCTACGG GGTCTGACGC TCAGTGGAAC
     1321 GAAAACTCAC GTTAAGGGAT TTTGGTCATG AGATTATCAA AAAGGATCTT CACCTAGATC
     1381 CTTTTAAATT AAAAATGAAG TTTTAAATCA ATCTAAAGTA TATATGAGTA AACTTGGTCT
     1441 GACAGTTACC AATGCTTAAT CAGTGAGGCA CCTATCTCAG CGATCTGTCT ATTTCGTTCA
     1501 TCCATAGTTG CCTGACTCCC CGTCGTGTAG ATAACTACGA TACGGGAGGG CTTACCATCT
     1561 GGCCCCAGTG CTGCAATGAT ACCGCGAGAA CCACGCTCAC CGGCTCCAGA TTTATCAGCA
     1621 ATAAACCAGC CAGCCGGAAG GGCCGAGCGC AGAAGTGGTC CTGCAACTTT ATCCGCCTCC
     1681 ATCCAGTCTA TTAATTGTTG CCGGGAAGCT AGAGTAAGTA GTTCGCCAGT TAATAGTTTG
     1741 CGCAACGTTG TTGCCATTGC TACAGGCATC GTGGTGTCAC GCTCGTCGTT TGGTATGGCT
     1801 TCATTCAGCT CCGGTTCCCA ACGATCAAGG CGAGTTACAT GATCCCCCAT GTTGTGCAAA
     1861 AAAGCGGTTA GCTCCTTCGG TCCTCCGATC GTTGTCAGAA GTAAGTTGGC CGCAGTGTTA
     1921 TCACTCATGG TTATGGCAGC ACTGCATAAT TCTCTTACTG TCATGCCATC CGTAAGATGC
     1981 TTTTCTGTGA CTGGTGAGTA CTCAACCAAG TCATTCTGAG AATAGTGTAT GCGGCGACCG
     2041 AGTTGCTCTT GCCCGGCGTC AATACGGGAT AATACCGCGC CACATAGCAG AACTTTAAAA
     2101 GTGCTCATCA TTGGAAAACG TTCTTCGGGG CGAAAACTCT CAAGGATCTT ACCGCTGTTG
     2161 AGATCCAGTT CGATGTAACC CACTCGTGCA CCCAACTGAT CTTCAGCATC TTTTACTTTC
     2221 ACCAGCGTTT CTGGGTGAGC AAAAACAGGA AGGCAAAATG CCGCAAAAAA GGGAATAAGG
     2281 GCGACACGGA AATGTTGAAT ACTCATACTC TTCCTTTTTC AATATTATTG AAGCATTTAT
     2341 CAGGGTTATT GTCTCATGAG CGGATACATA TTTGAATGTA TTTAGAAAAA TAAACAAATA
     2401 GGGGTTCCGC GCACATTTCC CCGAAAAGTG CCACCTAAAT TGTAAGCGTT AATATTTTGT
     2461 TAAAATTCGC GTTAAATTTT TGTTAAATCA GCTCATTTTT TAACCAATAG GCCGAAATCG
     2521 GCAAAATC
//
