# Supplementary material for: A Modular Plasmid Assembly Kit for Multigene Expression, Gene Silencing and Silencing Rescue in Plants
Source: PLoS One. 2014 Feb 13;9(2):e88218. doi: 10.1371/journal.pone.0088218 (PMC3923767; doi:10.1371/journal.pone.0088218)
Supplement: File S1 — Sequences of Plasmids and Modules. Zip archive of annotated maps of toolkit plasmids and modules (Genbank format). (ZIP) [file pone.0088218.s012.zip › GG vector maps/Backbones&dummies/LII dummies/LII dy 4-5 - BB40.gbk]

LOCUS       LII_dy_4-5_-_BB40      2528 bp    DNA     circular UNA 28-AUG-2008
FEATURES             Location/Qualifiers
     Primer_binding_ 142..159
                     /label="M13 uni (-21)"
     Misc._signal    279..307
                     /label="All Frame Stop"
     Primer_binding_ complement(478..495)
                     /label="M13 RV"
     Replication_ori complement(575..1242)
                     /label="Col E1 origin"
                     /vntifkey="33"
                     /label="Col E1 origin"
     CDS             complement(1390..2250)
                     /label="AmpR"
                     /vntifkey="4"
                     /label=AmpR
ORIGIN
        1 CCCATTCGCC ATTCAGGCTG CGCAACTGTT GGGAAGGGCG TTTCGGTGCG GGCCTCTTCG
       61 CTATTACGCC AGCTGGCGAA AGGGGGATGT GCTGCAAGGC GATTAAGTTG GGTAACGCCA
      121 GGGTTTTCCC AGTCACGACG TTGTAAAACG ACGGCCAGTG AGCGCGACGT AATACGACTC
      181 ACTATAGGGC GAATTGGCGG AAGGCCGTCA AGGCCACGTG TCTTGTCCAG GCGCGCCATG
      241 AGCTCTAAAG CTTCGCTCGA GCTTTTGAAG ACAATGTCTA GATAATTAGG CTAAACTATC
      301 CTTAAGGTGA GTTGTCTTCC CTCGAATTCC CAAGCTTATC TCGACCCGGG GTAGCGGCCG
      361 CTTGGATCCC AGAATTCTAG GTACCTCTTA ATTAATGGAG CACAAGACTG GCCTCATGGG
      421 CCTTCCGCTC ACTGCCCGCT TTCCAGTCGG GAAACCTGTC GTGCCAGCTG CATTAACATG
      481 GTCATAGCTG TTTCCTTGCG TATTGGGCGC TCTCCGCTTC CTCGCTCACT GACTCGCTGC
      541 GCTCGGTCGT TCGGGTAAAG CCTGGGGTGC CTAATGAGCA AAAGGCCAGC AAAAGGCCAG
      601 GAACCGTAAA AAGGCCGCGT TGCTGGCGTT TTTCCATAGG CTCCGCCCCC CTGACGAGCA
      661 TCACAAAAAT CGACGCTCAA GTCAGAGGTG GCGAAACCCG ACAGGACTAT AAAGATACCA
      721 GGCGTTTCCC CCTGGAAGCT CCCTCGTGCG CTCTCCTGTT CCGACCCTGC CGCTTACCGG
      781 ATACCTGTCC GCCTTTCTCC CTTCGGGAAG CGTGGCGCTT TCTCATAGCT CACGCTGTAG
      841 GTATCTCAGT TCGGTGTAGG TCGTTCGCTC CAAGCTGGGC TGTGTGCACG AACCCCCCGT
      901 TCAGCCCGAC CGCTGCGCCT TATCCGGTAA CTATCGTCTT GAGTCCAACC CGGTAAGACA
      961 CGACTTATCG CCACTGGCAG CAGCCACTGG TAACAGGATT AGCAGAGCGA GGTATGTAGG
     1021 CGGTGCTACA GAGTTCTTGA AGTGGTGGCC TAACTACGGC TACACTAGAA GAACAGTATT
     1081 TGGTATCTGC GCTCTGCTGA AGCCAGTTAC CTTCGGAAAA AGAGTTGGTA GCTCTTGATC
     1141 CGGCAAACAA ACCACCGCTG GTAGCGGTGG TTTTTTTGTT TGCAAGCAGC AGATTACGCG
     1201 CAGAAAAAAA GGATCTCAAG AAGATCCTTT GATCTTTTCT ACGGGGTCTG ACGCTCAGTG
     1261 GAACGAAAAC TCACGTTAAG GGATTTTGGT CATGAGATTA TCAAAAAGGA TCTTCACCTA
     1321 GATCCTTTTA AATTAAAAAT GAAGTTTTAA ATCAATCTAA AGTATATATG AGTAAACTTG
     1381 GTCTGACAGT TACCAATGCT TAATCAGTGA GGCACCTATC TCAGCGATCT GTCTATTTCG
     1441 TTCATCCATA GTTGCCTGAC TCCCCGTCGT GTAGATAACT ACGATACGGG AGGGCTTACC
     1501 ATCTGGCCCC AGTGCTGCAA TGATACCGCG AGAACCACGC TCACCGGCTC CAGATTTATC
     1561 AGCAATAAAC CAGCCAGCCG GAAGGGCCGA GCGCAGAAGT GGTCCTGCAA CTTTATCCGC
     1621 CTCCATCCAG TCTATTAATT GTTGCCGGGA AGCTAGAGTA AGTAGTTCGC CAGTTAATAG
     1681 TTTGCGCAAC GTTGTTGCCA TTGCTACAGG CATCGTGGTG TCACGCTCGT CGTTTGGTAT
     1741 GGCTTCATTC AGCTCCGGTT CCCAACGATC AAGGCGAGTT ACATGATCCC CCATGTTGTG
     1801 CAAAAAAGCG GTTAGCTCCT TCGGTCCTCC GATCGTTGTC AGAAGTAAGT TGGCCGCAGT
     1861 GTTATCACTC ATGGTTATGG CAGCACTGCA TAATTCTCTT ACTGTCATGC CATCCGTAAG
     1921 ATGCTTTTCT GTGACTGGTG AGTACTCAAC CAAGTCATTC TGAGAATAGT GTATGCGGCG
     1981 ACCGAGTTGC TCTTGCCCGG CGTCAATACG GGATAATACC GCGCCACATA GCAGAACTTT
     2041 AAAAGTGCTC ATCATTGGAA AACGTTCTTC GGGGCGAAAA CTCTCAAGGA TCTTACCGCT
     2101 GTTGAGATCC AGTTCGATGT AACCCACTCG TGCACCCAAC TGATCTTCAG CATCTTTTAC
     2161 TTTCACCAGC GTTTCTGGGT GAGCAAAAAC AGGAAGGCAA AATGCCGCAA AAAAGGGAAT
     2221 AAGGGCGACA CGGAAATGTT GAATACTCAT ACTCTTCCTT TTTCAATATT ATTGAAGCAT
     2281 TTATCAGGGT TATTGTCTCA TGAGCGGATA CATATTTGAA TGTATTTAGA AAAATAAACA
     2341 AATAGGGGTT CCGCGCACAT TTCCCCGAAA AGTGCCACCT AAATTGTAAG CGTTAATATT
     2401 TTGTTAAAAT TCGCGTTAAA TTTTTGTTAA ATCAGCTCAT TTTTTAACCA ATAGGCCGAA
     2461 ATCGGCAAAA TCCCTTATAA ATCAAAAGAA TAGACCGAGA TAGGGTTGAG TGGCCGCTAC
     2521 AGGGCGCT
//
