# Supplementary material for: A Modular Plasmid Assembly Kit for Multigene Expression, Gene Silencing and Silencing Rescue in Plants
Source: PLoS One. 2014 Feb 13;9(2):e88218. doi: 10.1371/journal.pone.0088218 (PMC3923767; doi:10.1371/journal.pone.0088218)
Supplement: File S1 — Sequences of Plasmids and Modules. Zip archive of annotated maps of toolkit plasmids and modules (Genbank format). (ZIP) [file pone.0088218.s012.zip › GG vector maps/Backbones&dummies/LII dummies/LII dy 4-6 - BB41.gbk]

LOCUS       LII_dy_4-6_-_BB41      2525 bp    DNA     circular UNA 28-AUG-2008
FEATURES             Location/Qualifiers
     CDS             complement(103..963)
                     /label="AmpR"
                     /vntifkey="4"
                     /label=AmpR
     Primer_binding_ 1383..1400
                     /label="M13 uni (-21)"
     Misc._signal    1517..1545
                     /label="All Frame Stop"
     Primer_binding_ complement(1716..1733)
                     /label="M13 RV"
     Replication_ori complement(1813..2480)
                     /label="Col E1 origin"
                     /vntifkey="33"
                     /label="Col E1 origin"
ORIGIN
        1 GGTCATGAGA TTATCAAAAA GGATCTTCAC CTAGATCCTT TTAAATTAAA AATGAAGTTT
       61 TAAATCAATC TAAAGTATAT ATGAGTAAAC TTGGTCTGAC AGTTACCAAT GCTTAATCAG
      121 TGAGGCACCT ATCTCAGCGA TCTGTCTATT TCGTTCATCC ATAGTTGCCT GACTCCCCGT
      181 CGTGTAGATA ACTACGATAC GGGAGGGCTT ACCATCTGGC CCCAGTGCTG CAATGATACC
      241 GCGAGAACCA CGCTCACCGG CTCCAGATTT ATCAGCAATA AACCAGCCAG CCGGAAGGGC
      301 CGAGCGCAGA AGTGGTCCTG CAACTTTATC CGCCTCCATC CAGTCTATTA ATTGTTGCCG
      361 GGAAGCTAGA GTAAGTAGTT CGCCAGTTAA TAGTTTGCGC AACGTTGTTG CCATTGCTAC
      421 AGGCATCGTG GTGTCACGCT CGTCGTTTGG TATGGCTTCA TTCAGCTCCG GTTCCCAACG
      481 ATCAAGGCGA GTTACATGAT CCCCCATGTT GTGCAAAAAA GCGGTTAGCT CCTTCGGTCC
      541 TCCGATCGTT GTCAGAAGTA AGTTGGCCGC AGTGTTATCA CTCATGGTTA TGGCAGCACT
      601 GCATAATTCT CTTACTGTCA TGCCATCCGT AAGATGCTTT TCTGTGACTG GTGAGTACTC
      661 AACCAAGTCA TTCTGAGAAT AGTGTATGCG GCGACCGAGT TGCTCTTGCC CGGCGTCAAT
      721 ACGGGATAAT ACCGCGCCAC ATAGCAGAAC TTTAAAAGTG CTCATCATTG GAAAACGTTC
      781 TTCGGGGCGA AAACTCTCAA GGATCTTACC GCTGTTGAGA TCCAGTTCGA TGTAACCCAC
      841 TCGTGCACCC AACTGATCTT CAGCATCTTT TACTTTCACC AGCGTTTCTG GGTGAGCAAA
      901 AACAGGAAGG CAAAATGCCG CAAAAAAGGG AATAAGGGCG ACACGGAAAT GTTGAATACT
      961 CATACTCTTC CTTTTTCAAT ATTATTGAAG CATTTATCAG GGTTATTGTC TCATGAGCGG
     1021 ATACATATTT GAATGTATTT AGAAAAATAA ACAAATAGGG GTTCCGCGCA CATTTCCCCG
     1081 AAAAGTGCCA CCTAAATTGT AAGCGTTAAT ATTTTGTTAA AATTCGCGTT AAATTTTTGT
     1141 TAAATCAGCT CATTTTTTAA CCAATAGGCC GAAATCGGCA AAATCCCTTA TAAATCAAAA
     1201 GAATAGACCG AGATAGGGTT GAGTGGCCGC TACAGGGCGC TCCCATTCGC CATTCAGGCT
     1261 GCGCAACTGT TGGGAAGGGC GTTTCGGTGC GGGCCTCTTC GCTATTACGC CAGCTGGCGA
     1321 AAGGGGGATG TGCTGCAAGG CGATTAAGTT GGGTAACGCC AGGGTTTTCC CAGTCACGAC
     1381 GTTGTAAAAC GACGGCCAGT GAGCGCGACG TAATACGACT CACTATAGGG CGAATTGGCG
     1441 GAAGGCCGTC AAGGCCACGT GTCTTGTCCA GGCGCGCCAT GAGCTCTAAA GCTTCGCTCG
     1501 AGCTGAAGAC AATGTCTAGA TAATTAGGCT AAACTATCCT TAAGGTCTGT TGTCTTCCCT
     1561 CGAATTCCCA AGCTTATCTC GACCCGGGGT AGCGGCCGCT TGGATCCCAG AATTCTAGGT
     1621 ACCTCTTAAT TAATGGAGCA CAAGACTGGC CTCATGGGCC TTCCGCTCAC TGCCCGCTTT
     1681 CCAGTCGGGA AACCTGTCGT GCCAGCTGCA TTAACATGGT CATAGCTGTT TCCTTGCGTA
     1741 TTGGGCGCTC TCCGCTTCCT CGCTCACTGA CTCGCTGCGC TCGGTCGTTC GGGTAAAGCC
     1801 TGGGGTGCCT AATGAGCAAA AGGCCAGCAA AAGGCCAGGA ACCGTAAAAA GGCCGCGTTG
     1861 CTGGCGTTTT TCCATAGGCT CCGCCCCCCT GACGAGCATC ACAAAAATCG ACGCTCAAGT
     1921 CAGAGGTGGC GAAACCCGAC AGGACTATAA AGATACCAGG CGTTTCCCCC TGGAAGCTCC
     1981 CTCGTGCGCT CTCCTGTTCC GACCCTGCCG CTTACCGGAT ACCTGTCCGC CTTTCTCCCT
     2041 TCGGGAAGCG TGGCGCTTTC TCATAGCTCA CGCTGTAGGT ATCTCAGTTC GGTGTAGGTC
     2101 GTTCGCTCCA AGCTGGGCTG TGTGCACGAA CCCCCCGTTC AGCCCGACCG CTGCGCCTTA
     2161 TCCGGTAACT ATCGTCTTGA GTCCAACCCG GTAAGACACG ACTTATCGCC ACTGGCAGCA
     2221 GCCACTGGTA ACAGGATTAG CAGAGCGAGG TATGTAGGCG GTGCTACAGA GTTCTTGAAG
     2281 TGGTGGCCTA ACTACGGCTA CACTAGAAGA ACAGTATTTG GTATCTGCGC TCTGCTGAAG
     2341 CCAGTTACCT TCGGAAAAAG AGTTGGTAGC TCTTGATCCG GCAAACAAAC CACCGCTGGT
     2401 AGCGGTGGTT TTTTTGTTTG CAAGCAGCAG ATTACGCGCA GAAAAAAAGG ATCTCAAGAA
     2461 GATCCTTTGA TCTTTTCTAC GGGGTCTGAC GCTCAGTGGA ACGAAAACTC ACGTTAAGGG
     2521 ATTTT
//
