# Supplementary material for: A Modular Plasmid Assembly Kit for Multigene Expression, Gene Silencing and Silencing Rescue in Plants
Source: PLoS One. 2014 Feb 13;9(2):e88218. doi: 10.1371/journal.pone.0088218 (PMC3923767; doi:10.1371/journal.pone.0088218)
Supplement: File S1 — Sequences of Plasmids and Modules. Zip archive of annotated maps of toolkit plasmids and modules (Genbank format). (ZIP) [file pone.0088218.s012.zip › GG vector maps/Backbones&dummies/RNAi silencing/LIIβ F1-2 RNAi - G420.gbk]

LOCUS       LII?_F1-2_RNAi_-_G420      9646 bp    DNA     circular UNA 02-Feb-2012
DEFINITION  
FEATURES             Location/Qualifiers
     Region          277..314
                     /label="Left border"
     Promoter        342..876
                     /note="Ljubq1 promoter"
     Gene            877..1463
                     /gene="Ljubq1"
     CDS             1709..2368
                     /label=CmR
     CDS             2710..3015
                     /label=ccdB
     CDS             3071..3296
                     /label="35S term"
     Misc._feature   3301..3318
                     /label="stops in all frames"
     Region          complement(3357..3381)
                     /label="right border"
     Replication_ori complement(6037..7037)
                     /note="pVS1-REP; replication origin from pVS1"
     Misc._feature   complement(7447..7707)
                     /note="bom site from pBR322"
     Replication_ori complement(7847..8127)
                     /note="pBR322 origin of replication"
     CDS             8604..9545
                     /label="Spectinomycin adenyltransferase"
                     /label="Spectinomycin adenyltransferase"
ORIGIN
        1 GGTCAAGTCT GCTTTTATTA TTTTTAAGCG TGCATAATAA GCCCTACACA AATTGGGAGA
       61 TATATCATGC ATGACCAAAA TCCCTTAACG TGAGTTTTCG TTCCACTGAG CGTCAGACCC
      121 CGTAGAAAAG ATCAAAGGAT CTTCTGCCGG TAACATGAGC AAAGTCTGCC GCCTTACAAC
      181 GGCTCTCCCG CTGACGCCGT CCCGGACTGA TGGGCTGCCT GTATCGAGTG GTGATTTTGT
      241 GCCGAGCTGC CGGTCGGGGA GCTGTTGGCT GGCTGGTGGC AGGATATATT GTGGTGTAAA
      301 CAAATTGACG CTTAGACGGA TTACGGAAGA CAATACGGCG GGGAGAGAGG ATTTTGAGGA
      361 AATAATTAAT TGAATTACTT GTATTATTGA TAAAGTAATT TAGATAAGTT GTTAGTACAA
      421 CTTATTGCAA CTATGGATAG ACAAAAATCA CTTATTTTAA GGGGAGAAGT ATATAACAAC
      481 TTATTATAAA ATTTCTGAGC AGCCGGCCTC CTCCAATCAA TCATAGAGAG TGGAGCCCAT
      541 TCTGGAAAAC CAAGGAACCC CCAACTTGCA CTGGTGCGGT GGCCCAATTC AAAAAAAACG
      601 GGGCCCAGCA AAGTAACGCC GTTGTAACGA TTTATCAATC CAAACTCAAA AGGCGGCGAG
      661 ATGCGTTTAA CTCCGTGAAA TTAACAAACC GCCAACAACT TGCAATTTGC AACTACCGTT
      721 TCCAAGAAGA ACTCAACCAC ACAACGTATC CTATCCCAAA CCACACGCAA CTAGTGACGC
      781 GTCATAAGGA CACGTGTCAC AATTTGACTG GTTAATAATT TCACCGCTTT TGCTATAAAT
      841 TACCTCCAAT CCCCTTAGCT TCTTCACAAT TCAGTTCCCA ACCCTAACAA TTCTTGTTCA
      901 TATCGCTTCT CTCTACTTTC AAGGTATGAT CCAATTTCTC TCTTCTTTCT CTGTAATCCT
      961 TTCGTTGAGT TTTGTTTCCG ATCAATCATA GGTAGTTTTC TTGTTTCGAA GCATGAGATC
     1021 TAGGAATTTT TTGTGATTTT CCAAAATTGA GATCGGTTTG AAATTGAATT TTACAGCTTG
     1081 AATCTCAGAT CTTGTTTTAT CAATGTTTTC GATGGCTTGC GATGTAGATC TATGATAATT
     1141 GTGGTTCAGT TTTGTTAGGA ATCGATTTCG GTTTAGCAAT TGCAGATTAA TTAGGGTTTC
     1201 CAATTGAATT CTTCAGATCC GTTATGGAAT TATGTCAAAT AATTTATTCA AATTGGAAAT
     1261 TATTGTTAGA TCCACTCTTA ATCTGTTTGA TCCAAGCTTC AATTAGGGTT TTCACTTGTT
     1321 TCAATTTCTT GTTATGGATT CTGATTTATC TGTTGATGTT AGATCCACTC TTAATCTGTT
     1381 TGATCCAAGC GTTAATTAGG GTTTTCACTT GTTTCAATTT CGTGTGTTGG ATTCTGATTT
     1441 ATCTGTTGTT GATGTGATTA CAGTCTGCAC CTGAGACCAA AGCTGAACGA GAAACGTAAA
     1501 ATGATATAAA TATCAATATA TTAAATTAGA TTTTGCATAA AAAACAGACT ACATAATACT
     1561 GTAAAACACA ACATATCCAG TCACTATGGC GGCCCCTCGA GGGGCCGCAT TAGGCACCCC
     1621 AGGCTTTACA CTTTATGCTT CCGGCTCGTA TAATGTGTGG ATTTTGAGTT AGGATCCGTC
     1681 GAGATTTTCA GGAGCTAAGG AAGCTAAAAT GGAGAAAAAA ATCACTGGAT ATACCACCGT
     1741 TGATATATCC CAATGGCATC GTAAAGAACA TTTTGAGGCA TTTCAGTCAG TTGCTCAATG
     1801 TACCTATAAC CAGACCGTTC AGCTGGATAT TACGGCCTTT TTAAAGACCG TAAAGAAAAA
     1861 TAAGCACAAG TTTTATCCGG CCTTTATTCA CATTCTTGCC CGCCTGATGA ATGCTCATCC
     1921 GGAATTCCGT ATGGCAATGA AAGACGGTGA GCTGGTGATA TGGGATAGTG TTCACCCTTG
     1981 TTACACCGTT TTCCATGAGC AAACTGAAAC GTTTTCATCG CTCTGGAGTG AATACCACGA
     2041 CGATTTCCGG CAGTTTCTAC ACATATATTC GCAAGATGTG GCGTGTTACG GTGAAAACCT
     2101 GGCCTATTTC CCTAAAGGGT TTATTGAGAA TATGTTTTTC GTGTCAGCCA ATCCCTGGGT
     2161 GAGTTTCACC AGTTTTGATT TAAACGTGGC CAATATGGAC AACTTCTTCG CCCCCGTTTT
     2221 CACCATGGGC AAATATTATA CGCAAGGCGA CAAGGTGCTG ATGCCGCTGG CGATTCAGGT
     2281 TCATCATGCC GTTTGTGATG GCTTCCATGT CGGCAGAATG CTTAATGAAT TACAACAGTA
     2341 CTGCGATGAG TGGCAGGGCG GGGCGTAATC TAGAGGATCC GGCTTACTAA AAGCCAGATA
     2401 ACAGTATGCG TATTTGCGCG CTGATTTTTG CGGTATAAGA ATATATACTG ATATGTATAC
     2461 CCGAAGTATG TCAAAAAGAG GTATGCTATG AAGCAGCGTA TTACAGTGAC AGTTGACAGC
     2521 GACAGCTATC AGTTGCTCAA GGCATATATG ATGTCAATAT CTCCGGTCTG GTAAGCACAA
     2581 CCATGCAGAA TGAAGCCCGT CGTCTGCGTG CCGAACGCTG GAAAGCGGAA AATCAGGAAG
     2641 GGATGGCTGA GGTCGCCCGG TTTATTGAAA TGAACGGCTC TTTTGCTGAC GAGAACAGGG
     2701 GCTGGTGAAA TGCAGTTTAA GGTTTACACC TATAAAAGAG AGAGCCGTTA TCGTCTGTTT
     2761 GTGGATGTAC AGAGTGATAT TATTGACACG CCCGGGCGAC GGATGGTGAT CCCCCTGGCC
     2821 AGTGCACGTC TGCTGTCAGA TAAAGTCCCC CGTGAACTTT ACCCGGTGGT GCATATCGGG
     2881 GATGAAAGCT GGCGCATGAT GACCACCGAT ATGGCCAGTG TGCCGGTtTC CGTTATCGGG
     2941 GAAGAAGTGG CTGATCTCAG CCACCGCGAA AATGACATCA AAAACGCCAT TAACCTGATG
     3001 TTCTGGGGAA TATAAATGTC AGGCTCCCTT ATACACAGCC AGTCTGCAGG TCGACGGTCT
     3061 CAGGTGAATC CGGCCATGCT AGAGTCCGCA AAAATCACCA GTCTCTCTCT ACAAATCTAT
     3121 CTCTCTCTAT TTTTCTCCAG AATAATGTGT GAGTAGTTCC CAGATAAGGG AATTAGGGTT
     3181 CTTATAGGGT TTCGCTCATG TGTTGAGCAT ATAAGAAACC CTTAGTATGT ATTTGTATTT
     3241 GTAAAATACT TCTATCAATA AAATTTCTAA TTCCTAAAAC CAAAATCCAG TGACCTTGAG
     3301 TGACCTAAGC TAGCCTAGTG TCGGGCTTGT CTTCTCTGGT TTAAACTATC AGTGTTTGAC
     3361 AGGATATATT GGCGGGTAAA CCTAAGAGAA AAGAGCGTTT ATTAGAATAA tCGGATATTT
     3421 AAAAGGGCGT GAAAAGGTTT ATCCGTTCGT CCATTTGTAT GTGCATGCCA ACCACAGGGT
     3481 TCCCCTCGGG ATCAAAGTAC TTTGATCCAA CCCCTCCGCT GCTATAGTGC AGTCGGCTTC
     3541 TGACGTTCAG TGCAGCCTTC TTCTGAAAAC GACATGTCGC ACAAGTCCTA AGTTACGCGA
     3601 CAGGCTGCCG CCCTGCCCTT TTCCTGGCGT TTTCTTGTCG CGTGTTTTAG TCGCATAAAG
     3661 TAGAATACTT GCGACTAGAA CCGGAGACAT TACGCCATGA ACAAGAGCGC CGCCGCTGGC
     3721 CTGCTGGGCT ATGCCCGCGT CAGCACCGAC GACCAGGACT TGACCAACCA ACGGGCCGAA
     3781 CTGCACGCGG CCGGCTGCAC CAAGCTGTTT TCCGAGAAGA TCACCGGCAC CAGGCGCGAC
     3841 CGCCCGGAGC TGGCCAGGAT GCTTGACCAC CTACGCCCTG GCGACGTTGT GACAGTGACC
     3901 AGGCTAGACC GCCTGGCCCG CAGCACCCGC GACCTACTGG ACATTGCCGA GCGCATCCAG
     3961 GAGGCCGGCG CGGGCCTGCG TAGCCTGGCA GAGCCGTGGG CCGACACCAC CACGCCGGCC
     4021 GGCCGCATGG TGTTGACCGT GTTCGCCGGC ATTGCCGAGT TCGAGCGTTC CCTAATCATC
     4081 GACCGCACCC GGAGCGGGCG CGAGGCCGCC AAGGCCCGAG GCGTGAAGTT TGGCCCCCGC
     4141 CCTACCCTCA CCCCGGCACA GATCGCGCAC GCCCGCGAGC TGATCGACCA GGAAGGCCGC
     4201 ACCGTGAAAG AGGCGGCTGC ACTGCTTGGC GTGCATCGCT CGACCCTGTA CCGCGCACTT
     4261 GAGCGCAGCG AGGAAGTGAC GCCCACCGAG GCCAGGCGGC GCGGTGCCTT CCGTGAGGAC
     4321 GCATTGACCG AGGCCGACGC CCTGGCGGCC GCCGAGAATG AACGCCAAGA GGAACAAGCA
     4381 TGAAACCGCA CCAGGACGGC CAGGACGAAC CGTTTTTCAT TACCGAAGAG ATCGAGGCGG
     4441 AGATGATCGC GGCCGGGTAC GTGTTCGAGC CGCCCGCGCA CATCTCAACC GTGCGGCTGC
     4501 ATGAAATCCT GGCCGGTTTG TCTGATGCCA AGCTGGCGGC CTGGCCGGCC AGCTTGGCCG
     4561 CTGAAGAAAC CGAGCGCCGC CGTCTAAAAA GGTGATGTGT ATTTGAGTAA AACAGCTTGC
     4621 GTCATGCGGT CGCTGCGTAT ATGATGCGAT GAGTAAATAA ACAAATACGC AAGGGGAACG
     4681 CATGAAGGTT ATCGCTGTAC TTAACCAGAA AGGCGGGTCA GGCAAGACGA CCATCGCAAC
     4741 CCATCTAGCC CGCGCCCTGC AACTCGCCGG GGCCGATGTT CTGTTAGTCG ATTCCGATCC
     4801 CCAGGGCAGT GCCCGCGATT GGGCGGCCGT GCGGGAAGAT CAACCGCTAA CCGTTGTCGG
     4861 CATCGACCGC CCGACGATTG ACCGCGACGT GAAGGCCATC GGCCGGCGCG ACTTCGTAGT
     4921 GATCGACGGA GCGCCCCAGG CGGCGGACTT GGCTGTGTCC GCGATCAAGG CAGCCGACTT
     4981 CGTGCTGATT CCGGTGCAGC CAAGCCCTTA CGACATATGG GCCACCGCCG ACCTGGTGGA
     5041 GCTGGTTAAG CAGCGCATTG AGGTCACGGA TGGAAGGCTA CAAGCGGCCT TTGTCGTGTC
     5101 GCGGGCGATC AAAGGCACGC GCATCGGCGG TGAGGTTGCC GAGGCGCTGG CCGGGTACGA
     5161 GCTGCCCATT CTTGAGTCCC GTATCACGCA GCGCGTGAGC TACCCAGGCA CTGCCGCCGC
     5221 CGGCACAACC GTTCTTGAAT CAGAACCCGA GGGCGACGCT GCCCGCGAGG TCCAGGCGCT
     5281 GGCCGCTGAA ATTAAATCAA AACTCATTTG AGTTAATGAG GTAAAGAGAA AATGAGCAAA
     5341 AGCACAAACA CGCTAAGTGC CGGCCGTCCG AGCGCACGCA GCAGCAAGGC TGCAACGTTG
     5401 GCCAGCCTGG CAGACACGCC AGCCATGAAG CGGGTCAACT TTCAGTTGCC GGCGGAGGAT
     5461 CACACCAAGC TGAAGATGTA CGCGGTACGC CAAGGCAAGA CCATTACCGA GCTGCTATCT
     5521 GAATACATCG CGCAGCTACC AGAGTAAATG AGCAAATGAA TAAATGAGTA GATGAATTTT
     5581 AGCGGCTAAA GGAGGCGGCA TGGAAAATCA AGAACAACCA GGCACCGACG CCGTGGAATG
     5641 CCCCATGTGT GGAGGAACGG GCGGTTGGCC AGGCGTAAGC GGCTGGGTTG cCTGCCGGCC
     5701 CTGCAATGGC ACTGGAACCC CCAAGCCCGA GGAATCGGCG TGAgCGGTCG CAAACCATCC
     5761 GGCCCGGTAC AAATCGGCGC GGCGCTGGGT GATGACCTGG TGGAGAAGTT GAAGGCCGCG
     5821 CAGGCCGCCC AGCGGCAACG CATCGAGGCA GAAGCACGCC CCGGTGAATC GTGGCAAGCG
     5881 GCCGCTGATC GAATCCGCAA AGAATCCCGG CAACCGCCGG CAGCCGGTGC GCCGTCGATT
     5941 AGGAAGCCGC CCAAGGGCGA CGAGCAACCA GATTTTTTCG TTCCGATGCT CTATGACGTG
     6001 GGCACCCGCG ATAGTCGCAG CATCATGGAC GTGGCCGTTT TCCGTCTGTC GAAGCGTGAC
     6061 CGACGAGCTG GCGAGGTGAT CCGCTACGAG CTTCCAGACG GGCACGTAGA GGTTTCCGCA
     6121 GGGCCGGCCG GCATGGCCAG TGTGTGGGAT TACGACCTGG TACTGATGGC GGTTTCCCAT
     6181 CTAACCGAAT CCATGAACCG ATACCGGGAA GGGAAGGGAG ACAAGCCCGG CCGCGTGTTC
     6241 CGTCCACACG TTGCGGACGT ACTCAAGTTC TGCCGGCGAG CCGATGGCGG AAAGCAGAAA
     6301 GACGACCTGG TAGAAACCTG CATTCGGTTA AACACCACGC ACGTTGCCAT GCAGCGTACG
     6361 AAGAAGGCCA AGAACGGCCG CCTGGTGACG GTATCCGAGG GTGAAGCCTT GATTAGCCGC
     6421 TACAAGATCG TAAAGAGCGA AACCGGGCGG CCGGAGTACA TCGAGATCGA GCTAGCTGAT
     6481 TGGATGTACC GCGAGATCAC AGAAGGCAAG AACCCGGACG TGCTGACGGT TCACCCCGAT
     6541 TACTTTTTGA TCGATCCCGG CATCGGCCGT TTTCTCTACC GCCTGGCACG CCGCGCCGCA
     6601 GGCAAGGCAG AAGCCAGATG GTTGTTCAAG ACGATCTACG AACGCAGTGG CAGCGCCGGA
     6661 GAGTTCAAGA AGTTCTGTTT CACCGTGCGC AAGCTGATCG GGTCAAATGA CCTGCCGGAG
     6721 TACGATTTGA AGGAGGAGGC GGGGCAGGCT GGCCCGATCC TAGTCATGCG CTACCGCAAC
     6781 CTGATCGAGG GCGAAGCATC CGCCGGTTCC TAATGTACGG AGCAGATGCT AGGGCAAATT
     6841 GCCCTAGCAG GGGAAAAAGG TCGAAAAGGA CTCTTTCCTG TGGATAGCAC GTACATTGGG
     6901 AACCCAAAGC CGTACATTGG GAACCGGAAC CCGTACATTG GGAACCCAAA GCCGTACATT
     6961 GGGAACCGGT CACACATGTA AGTGACTGAT ATAAAAGAGA AAAAAGGCGA TTTTTCCGCC
     7021 TAAAACTCTT TAAAACTTAT TAAAACTCTT AAAACCCGCC TGGCCTGTGC ATAACTGTCT
     7081 GGCCAGCGCA CAGCCGAAGA GCTGCAAAAA GCGCCTACCC TTCGGTCGCT GCGCTCCCTA
     7141 CGCCCCGCCG CTTCGCGTCG GCCTATCGCG GCCGCTGGCC GCTCAAAAAT GGCTGGCCTA
     7201 CGGCCAGGCA ATCTACCAGG GCGCGGACAA GCCGCGCCGT CGCCACTCGA CCGCCGGCGC
     7261 CCACATCAAG GCACCCTGCC TCGCGCGTTT CGGTGATGAC GGTGAAAACC TCTGACACAT
     7321 GCAGCTCCCG GAGACAGTCA CAGCTTGTCT GTAAGCGGAT GCCGGGAGCA GACAAGCCCG
     7381 TCAGGGCGCG TCAGCGGGTG TTGGCGGGTG TCGGGGCGCA GCCATGACCC AGTCACGTAG
     7441 CGATAGCGGA GTGTATACTG GCTTAACTAT GCGGCATCAG AGCAGATTGT ACTGAGAGTG
     7501 CACCATATGC GGTGTGAAAT ACCGCACAGA TGCGTAAGGA GAAAATACCG CATCAGGCGC
     7561 TCTTCCGCTT CCTCGCTCAC TGACTCGCTG CGCTCGGTCG TTCGGCTGCG GCGAGCGGTA
     7621 TCAGCTCACT CAAAGGCGGT AATACGGTTA TCCACAGAAT CAGGGGATAA CGCAGGAAAG
     7681 AACATGTGAG CAAAAGGCCA GCAAAAGGCC AGGAACCGTA AAAAGGCCGC GTTGCTGGCG
     7741 TTTTTCCATA GGCTCCGCCC CCCTGACGAG CATCACAAAA ATCGACGCTC AAGTCAGAGG
     7801 TGGCGAAACC CGACAGGACT ATAAAGATAC CAGGCGTTTC CCCCTGGAAG CTCCCTCGTG
     7861 CGCTCTCCTG TTCCGACCCT GCCGCTTACC GGATACCTGT CCGCCTTTCT CCCTTCGGGA
     7921 AGCGTGGCGC TTTCTCATAG CTCACGCTGT AGGTATCTCA GTTCGGTGTA GGTCGTTCGC
     7981 TCCAAGCTGG GCTGTGTGCA CGAACCCCCC GTTCAGCCCG ACCGCTGCGC CTTATCCGGT
     8041 AACTATCGTC TTGAGTCCAA CCCGGTAAGA CACGACTTAT CGCCACTGGC AGCAGCCACT
     8101 GGTAACAGGA TTAGCAGAGC GAGGTATGTA GGCGGTGCTA CAGAGTTCTT GAAGTGGTGG
     8161 CCTAACTACG GCTACACTAG AAGGACAGTA TTTGGTATCT GCGCTCTGCT GAAGCCAGTT
     8221 ACCTTCGGAA AAAGAGTTGG TAGCTCTTGA TCCGGCAAAC AAACCACCGC TGGTAGCGGT
     8281 GGTTTTTTTG TTTGCAAGCA GCAGATTACG CGCAGAAAAA AAGGATCTCA AGAAGATCCT
     8341 TTGATCTTTT CTACGGGGTC TGACGCTCAT CGGAAGAACG GCAACTAAGC TGCCGGGTTT
     8401 GAAACACGGA TGATCTCGCG GAGGGTAGCA TGTTGATTGT AACGATGACA GAGCGTTGCT
     8461 GCCTGTGATC AATTCGGGCA CGAACCCAGT GGACATAAGC CTGTTCGGTT CGTAAGCTGT
     8521 AATGCAAGTA GCGTATGCGC TCACGCAACT GGTCCAGAAC CTTGACCGAA CGCAGCGGTG
     8581 GTAACGGCGC AGTGGCGGTT TTCATGGCTT GTTATGACTG TTTTTTTGGG GTACAGTCTA
     8641 TGCCTCGGGC ATCCAAGCAG CAAGCGCGTT ACGCCGTGGG TCGATGTTTG ATGTTATGGA
     8701 GCAGCAACGA TGTTACGCAG CAGGGCAGTC GCCCTAAAAC AAAGTTAAAC ATCATGGGGG
     8761 AAGCGGTGAT CGCCGAAGTA TCGACTCAAC TATCAGAGGT AGTTGGCGTC ATCGAGCGCC
     8821 ATCTCGAACC GACGTTGCTG GCCGTACATT TGTACGGCTC CGCAGTGGAT GGCGGCCTGA
     8881 AGCCACACAG TGATATTGAT TTGCTGGTTA CGGTGACCGT AAGGCTTGAT GAAACAACGC
     8941 GGCGAGCTTT GATCAACGAC CTTTTGGAAA CTTCGGCTTC CCCTGGAGAG AGCGAGATTC
     9001 TCCGCGCTGT AGAAGTCACC ATTGTTGTGC ACGACGACAT CATTCCGTGG CGTTATCCAG
     9061 CTAAGCGCGA ACTGCAATTT GGAGAATGGC AGCGCAATGA CATTCTTGCA GGTATCTTCG
     9121 AGCCAGCCAC GATCGACATT GATCTGGCTA TCTTGCTGAC AAAAGCAAGA GAACATAGCG
     9181 TTGCCTTGGT AGGTCCAGCG GCGGAGGAAC TCTTTGATCC GGTTCCTGAA CAGGATCTAT
     9241 TTGAGGCGCT AAATGAAACC TTAACGCTAT GGAACTCGCC GCCCGACTGG GCTGGCGATG
     9301 AGCGAAATGT AGTGCTTACG TTGTCCCGCA TTTGGTACAG CGCAGTAACC GGCAAAATCG
     9361 CGCCGAAGGA TGTCGCTGCC GACTGGGCAA TGGAGCGCCT GCCGGCCCAG TATCAGCCCG
     9421 TCATACTTGA AGCTAGACAG GCTTATCTTG GACAAGAAGA AGATCGCTTG GCCTCGCGCG
     9481 CAGATCAGTT GGAAGAATTT GTCCACTACG TGAAAGGCGA GATCACCAAG GTAGTCGGCA
     9541 AATAATGTCT AGCTAGAAAT TCGTTCAAGC CGACGCCGCT TCGCGGCGCG GCTTAACTCA
     9601 AGCGTTAGAT GCACTAAGCA CATAATTGCT CACAGCCAAA CTATCA
//
