# Supplementary material for: A Modular Plasmid Assembly Kit for Multigene Expression, Gene Silencing and Silencing Rescue in Plants
Source: PLoS One. 2014 Feb 13;9(2):e88218. doi: 10.1371/journal.pone.0088218 (PMC3923767; doi:10.1371/journal.pone.0088218)
Supplement: File S1 — Sequences of Plasmids and Modules. Zip archive of annotated maps of toolkit plasmids and modules (Genbank format). (ZIP) [file pone.0088218.s012.zip › GG vector maps/LI Vector Maps/Fluorophores/C-terminal/LI D-E mCherry (G25).gbk]

LOCUS       LI_D-E_mCherry_(G25)      3243 bp    DNA     circular UNA 15-Jun-2011
DEFINITION  
FEATURES             Location/Qualifiers
     CDS             1272..1316
                     /label="15 aa linker"
     CDS             1317..2024
                     /label=mCherry
                     /label="mCherry without ATG"
     Misc._feature   2454..3068
                     /label="replicon of pMB1"
ORIGIN
        1 ttgaccgaac gcagcggtgg taacggcgca gtggcggttt tcatggcttg ttatgactgt
       61 ttttttgtac agtctatgcc tcgggcatcc aagcagcaag cgcgttacgc cgtgggtcga
      121 tgtttgatgt tatggagcag caacgatgtt acgcagcagc aacgatgtta cgcagcaggg
      181 cagtcgccct aaaacaaagt taggtggctc aagtatgggc atcattcgca catgtaggct
      241 cggccctgac caagtcaaat ccatgcgggc tgctcttgat cttttcggtc gtgagttcgg
      301 cgacgtagcc acctactccc aacatcagcc ggactccgat tacctcggga acttgctccg
      361 tagtaagaca ttcatcgcgc ttgctgcctt cgaccaagaa gcggttgttg gcgctctcgc
      421 ggcttacgtt ctgcccaggt ttgagcagcc gcgtagtgag atctatatct atgatctcgc
      481 agtctccggc gagcaccgga ggcagggcat tgccaccgcg ctcatcaatc tcctcaagca
      541 tgaggccaac gcgcttggtg cttatgtgat ctacgtgcaa gcagattacg gtgacgatcc
      601 cgcagtggct ctctatacaa agttgggcat acgggaagaa gtgatgcact ttgatatcga
      661 cccaagtacc gccacctaac aattcgttca agccgagatc ggcttcccgg ccgcggagtt
      721 gttcggtaaa ttgtcacaac gccGCTCATG ACATTAACCT ATAAAAATAG GCGTATCACG
      781 AGGCCCTTTT GTCTCGCGCG TTTCGGTGAT GACGGTGAAA ACCTCTGACA CATGCAGCTC
      841 CCGGAGAaGG TCACAGCTTG TCTGTAAGCG GATGCCGGGA GCAGACAAGC CCGTCAGGGC
      901 GCGTCAGCGG GTGTTGGCGG GTGTCGGGGC TGGCTTAACT ATGCGGCATC AGAGCAGATT
      961 GTACTGAGAG TGCACCATAT GCGGTGTGAA ATACCGCACA GATGCGTAAG GAGAAAATAC
     1021 CGCATCAGGC GCCATTCGCC ATTCAGGCTG CGCAACTGTT GGGAAGGGCG ATCGGTGCGG
     1081 GCCTCTTCGC TATTACGCCA GCTGGCGAAA GGGGGATGTG CTGCAAGGCG ATTAAGTTGG
     1141 GTAACGCCAG GGTTTTCCCA GTCACGACGT TGTAAAACGA CGGCCAGTGA ATTCGAGCTC
     1201 GGTACCTCGC GAATGCATCT AGATATCGGA TCCCGGGCCC GTCGACTGCA GAGGTACGGG
     1261 TCTCAAAGGG Aggtggagga ggttctggag gcggtggaag tggtggcgga ggTAGCGTGA
     1321 GCAAGGGCGA GGAGGATAAC ATGGCCATCA TCAAGGAGTT CATGCGCTTC AAGGTGCACA
     1381 TGGAGGGCTC CGTGAACGGC CACGAGTTCG AGATCGAGGG CGAGGGCGAG GGCCGCCCCT
     1441 ACGAGGGCAC CCAGACCGCC AAGCTGAAGG TGACCAAGGG TGGCCCCCTG CCCTTCGCCT
     1501 GGGACATCCT GTCCCCTCAG TTCATGTACG GCTCCAAGGC CTACGTGAAG CACCCCGCCG
     1561 ACATCCCCGA CTACTTGAAG CTGTCCTTCC CCGAGGGCTT CAAGTGGGAG CGCGTGATGA
     1621 ACTTCGAGGA CGGCGGCGTG GTGACCGTGA CCCAGGACTC CTCCCTGCAG GACGGCGAGT
     1681 TCATCTACAA GGTGAAGCTG CGCGGCACCA ACTTCCCCTC CGACGGCCCC GTAATGCAGA
     1741 AGAAAACCAT GGGCTGGGAG GCCTCCTCCG AGCGGATGTA CCCCGAGGAC GGCGCCCTGA
     1801 AGGGCGAGAT CAAGCAGAGG CTGAAGCTGA AGGACGGCGG CCACTACGAC GCTGAGGTCA
     1861 AGACCACCTA CAAGGCCAAG AAGCCCGTGC AGCTGCCCGG CGCCTACAAC GTCAACATCA
     1921 AGTTGGACAT CACCTCCCAC AACGAGGACT ACACCATCGT GGAACAGTAC GAACGCGCCG
     1981 AGGGCCGCCA CTCCACCGGC GGCATGGACG AGCTGTACAA GTAAAATCTG AGACCTCTGC
     2041 CTGCATGCAA GCTTGGCGTA ATCATGGTCA TAGCTGTTTC CTGTGTGAAA TTGTTATCCG
     2101 CTCACAATTC CACACAACAT ACGAGCCGGA AGCATAAAGT GTAAAGCCTG GGGTGCCTAA
     2161 TGAGTGAGCT AACTCACATT AATTGCGTTG CGCTCACTGC CCGCTTTCCA GTCGGGAAAC
     2221 CTGTCGTGCC AGCTGCATTA ATGAATCGGC CAACGCGCGG GGAGAGGCGG TTTGCGTATT
     2281 GGGCGCTCTT CCGCTTCCTC GCTCACTGAC TCGCTGCGCT CGGTCGTTCG GCTGCGGCGA
     2341 GCGGTATCAG CTCACTCAAA GGCGGTAATA CGGTTATCCA CAGAATCAGG GGATAACGCA
     2401 GGAAAGAACA TGTGAGCAAA AGGCCAGCAA AAGGCCAGGA ACCGTAAAAA GGCCGCGTTG
     2461 CTGGCGTTTT TCCATAGGCT CCGCCCCCCT GACGAGCATC ACAAAAATCG ACGCTCAAGT
     2521 CAGAGGTGGC GAAACCCGAC AGGACTATAA AGATACCAGG CGTTTCCCCC TGGAAGCTCC
     2581 CTCGTGCGCT CTCCTGTTCC GACCCTGCCG CTTACCGGAT ACCTGTCCGC CTTTCTCCCT
     2641 TCGGGAAGCG TGGCGCTTTC TCATAGCTCA CGCTGTAGGT ATCTCAGTTC GGTGTAGGTC
     2701 GTTCGCTCCA AGCTGGGCTG TGTGCACGAA CCCCCCGTTC AGCCCGACCG CTGCGCCTTA
     2761 TCCGGTAACT ATCGTCTTGA GTCCAACCCG GTAAGACACG ACTTATCGCC ACTGGCAGCA
     2821 GCCACTGGTA ACAGGATTAG CAGAGCGAGG TATGTAGGCG GTGCTACAGA GTTCTTGAAG
     2881 TGGTGGCCTA ACTACGGCTA CACTAGAAGA ACAGTATTTG GTATCTGCGC TCTGCTGAAG
     2941 CCAGTTACCT TCGGAAAAAG AGTTGGTAGC TCTTGATCCG GCAAACAAAC CACCGCTGGT
     3001 AGCGGTGGTT TTTTTGTTTG CAAGCAGCAG ATTACGCGCA GAAAAAAAGG ATCTCAAGAA
     3061 GATCCTTTGA TCTTTTCTAC GGGGTCTGAC GCTCAGTGGA ACGAAAACTC ACGTTAAGGG
     3121 ATTTTGGTCA TGAGgcgcac accgtggaaa cggatgaagg cacgaaccca gttgacataa
     3181 gcctgttcgg ttcgtaaact gtaatgcaag tagcgtatgc gctcacgcaa ctggtccaga
     3241 acc
//
