# Supplementary material for: A Modular Plasmid Assembly Kit for Multigene Expression, Gene Silencing and Silencing Rescue in Plants
Source: PLoS One. 2014 Feb 13;9(2):e88218. doi: 10.1371/journal.pone.0088218 (PMC3923767; doi:10.1371/journal.pone.0088218)
Supplement: File S1 — Sequences of Plasmids and Modules. Zip archive of annotated maps of toolkit plasmids and modules (Genbank format). (ZIP) [file pone.0088218.s012.zip › GG vector maps/LI Vector Maps/Fluorophores/C-terminal/LI D-E mOrange (G26).gbk]

LOCUS       LI_D-E_mOrange_(G26)      3243 bp    DNA     circular UNA 15-Jun-2011
DEFINITION  
FEATURES             Location/Qualifiers
     Misc._feature   join(2672..3243,1..43)
                     /label="replicon of pMB1"
     CDS             1490..1532
                     /label="15 aa linker"
     CDS             1535..2253
                     /gene="mOrange"
                     /label=mOrange
                     /ApEinfo_fwdcolor=cyan
                     /ApEinfo_revcolor=green
ORIGIN
        1 AGCAGATTAC GCGCAGAAAA AAAGGATCTC AAGAAGATCC TTTGATCTTT TCTACGGGGT
       61 CTGACGCTCA GTGGAACGAA AACTCACGTT AAGGGATTTT GGTCATGAGg cgcacaccgt
      121 ggaaacggat gaaggcacga acccagttga cataagcctg ttcggttcgt aaactgtaat
      181 gcaagtagcg tatgcgctca cgcaactggt ccagaacctt gaccgaacgc agcggtggta
      241 acggcgcagt ggcggttttc atggcttgtt atgactgttt ttttgtacag tctatgcctc
      301 gggcatccaa gcagcaagcg cgttacgccg tgggtcgatg tttgatgtta tggagcagca
      361 acgatgttac gcagcagcaa cgatgttacg cagcagggca gtcgccctaa aacaaagtta
      421 ggtggctcaa gtatgggcat cattcgcaca tgtaggctcg gccctgacca agtcaaatcc
      481 atgcgggctg ctcttgatct tttcggtcgt gagttcggcg acgtagccac ctactcccaa
      541 catcagccgg actccgatta cctcgggaac ttgctccgta gtaagacatt catcgcgctt
      601 gctgccttcg accaagaagc ggttgttggc gctctcgcgg cttacgttct gcccaggttt
      661 gagcagccgc gtagtgagat ctatatctat gatctcgcag tctccggcga gcaccggagg
      721 cagggcattg ccaccgcgct catcaatctc ctcaagcatg aggccaacgc gcttggtgct
      781 tatgtgatct acgtgcaagc agattacggt gacgatcccg cagtggctct ctatacaaag
      841 ttgggcatac gggaagaagt gatgcacttt gatatcgacc caagtaccgc cacctaacaa
      901 ttcgttcaag ccgagatcgg cttcccggcc gcggagttgt tcggtaaatt gtcacaacgc
      961 cGCTCATGAC ATTAACCTAT AAAAATAGGC GTATCACGAG GCCCTTTTGT CTCGCGCGTT
     1021 TCGGTGATGA CGGTGAAAAC CTCTGACACA TGCAGCTCCC GGAGAaGGTC ACAGCTTGTC
     1081 TGTAAGCGGA TGCCGGGAGC AGACAAGCCC GTCAGGGCGC GTCAGCGGGT GTTGGCGGGT
     1141 GTCGGGGCTG GCTTAACTAT GCGGCATCAG AGCAGATTGT ACTGAGAGTG CACCATATGC
     1201 GGTGTGAAAT ACCGCACAGA TGCGTAAGGA GAAAATACCG CATCAGGCGC CATTCGCCAT
     1261 TCAGGCTGCG CAACTGTTGG GAAGGGCGAT CGGTGCGGGC CTCTTCGCTA TTACGCCAGC
     1321 TGGCGAAAGG GGGATGTGCT GCAAGGCGAT TAAGTTGGGT AACGCCAGGG TTTTCCCAGT
     1381 CACGACGTTG TAAAACGACG GCCAGTGAAT TCGAGCTCGG TACCTCGCGA ATGCATCTAG
     1441 ATATCGGATC CCGGGCCCGT CGACTGCAGA GGTACGGGTC TCAAAGGGAg gtggaggagg
     1501 ttctggaggc ggtggaagtg gtggcggagg TAGCGTGAGC AAGGGCGAGG AGAATAACAT
     1561 GGCCATCATC AAGGAGTTCA TGCGCTTCAA GGTGCGCATG GAGGGCTCtG TGAACGGCCA
     1621 CGAGTTCGAG ATCGAGGGCG AGGGCGAGGG CCGCCCCTAC GAGGGCTTTC AGACCGCTAA
     1681 GCTGAAGGTG ACCAAGGGTG GCCCCCTGCC CTTCGCCTGG GACATCCTGT CCCCTCAGTT
     1741 CACCTACGGC TCCAAGGCCT ACGTGAAGCA CCCCGCCGAC ATCCCCGACT ACTTCAAGCT
     1801 GTCCTTCCCC GAGGGCTTCA AGTGGGAGCG CGTGATGAAC TTCGAGGACG GCGGCGTGGT
     1861 GACCGTGACC CAGGACTCCT CCCTGCAGGA CGGCGAGTTC ATCTACAAGG TGAAGCTGCG
     1921 CGGCACCAAC TTCCCCTCCG ACGGCCCCGT AATGCAGAAG AAAACCATGG GCTGGGAGGC
     1981 CTCCTCCGAG CGGATGTACC CCGAGGACGG CGCCCTGAAG GGCGAGATCA AGATGAGGCT
     2041 GAAGCTGAAG GACGGCGGCC ACTACACCTC CGAGGTCAAG ACCACCTACA AGGCCAAGAA
     2101 GCCCGTGCAG CTGCCCGGCG CCTACATCGT CGGCATCAAG TTGGACATCA CCTCCCACAA
     2161 CGAGGACTAC ACCATCGTGG AACAGTACGA ACGCGCCGAG GGCCGCCACT CCACCGGCGG
     2221 CATGGACGAG CTGTACAAGT AAAATCTGAG ACCTCTGCCT GCATGCAAGC TTGGCGTAAT
     2281 CATGGTCATA GCTGTTTCCT GTGTGAAATT GTTATCCGCT CACAATTCCA CACAACATAC
     2341 GAGCCGGAAG CATAAAGTGT AAAGCCTGGG GTGCCTAATG AGTGAGCTAA CTCACATTAA
     2401 TTGCGTTGCG CTCACTGCCC GCTTTCCAGT CGGGAAACCT GTCGTGCCAG CTGCATTAAT
     2461 GAATCGGCCA ACGCGCGGGG AGAGGCGGTT TGCGTATTGG GCGCTCTTCC GCTTCCTCGC
     2521 TCACTGACTC GCTGCGCTCG GTCGTTCGGC TGCGGCGAGC GGTATCAGCT CACTCAAAGG
     2581 CGGTAATACG GTTATCCACA GAATCAGGGG ATAACGCAGG AAAGAACATG TGAGCAAAAG
     2641 GCCAGCAAAA GGCCAGGAAC CGTAAAAAGG CCGCGTTGCT GGCGTTTTTC CATAGGCTCC
     2701 GCCCCCCTGA CGAGCATCAC AAAAATCGAC GCTCAAGTCA GAGGTGGCGA AACCCGACAG
     2761 GACTATAAAG ATACCAGGCG TTTCCCCCTG GAAGCTCCCT CGTGCGCTCT CCTGTTCCGA
     2821 CCCTGCCGCT TACCGGATAC CTGTCCGCCT TTCTCCCTTC GGGAAGCGTG GCGCTTTCTC
     2881 ATAGCTCACG CTGTAGGTAT CTCAGTTCGG TGTAGGTCGT TCGCTCCAAG CTGGGCTGTG
     2941 TGCACGAACC CCCCGTTCAG CCCGACCGCT GCGCCTTATC CGGTAACTAT CGTCTTGAGT
     3001 CCAACCCGGT AAGACACGAC TTATCGCCAC TGGCAGCAGC CACTGGTAAC AGGATTAGCA
     3061 GAGCGAGGTA TGTAGGCGGT GCTACAGAGT TCTTGAAGTG GTGGCCTAAC TACGGCTACA
     3121 CTAGAAGAAC AGTATTTGGT ATCTGCGCTC TGCTGAAGCC AGTTACCTTC GGAAAAAGAG
     3181 TTGGTAGCTC TTGATCCGGC AAACAAACCA CCGCTGGTAG CGGTGGTTTT TTTGTTTGCA
     3241 AGC
//
