# Supplementary material for: A Modular Plasmid Assembly Kit for Multigene Expression, Gene Silencing and Silencing Rescue in Plants
Source: PLoS One. 2014 Feb 13;9(2):e88218. doi: 10.1371/journal.pone.0088218 (PMC3923767; doi:10.1371/journal.pone.0088218)
Supplement: File S1 — Sequences of Plasmids and Modules. Zip archive of annotated maps of toolkit plasmids and modules (Genbank format). (ZIP) [file pone.0088218.s012.zip › GG vector maps/LI Vector Maps/Fluorophores/C-terminal/LI D-E t-sapphire (G13).gbk]

LOCUS       LI_D-E_t-sapphire_(G13)      3252 bp    DNA     circular UNA 15-Jun-2011
DEFINITION  
FEATURES             Location/Qualifiers
     CDS             982..1026
                     /label="15 aa linker"
     CDS             1027..1743
                     /gene="T-Sapphire"
                     /label=T-Sapphire
                     /ApEinfo_fwdcolor=cyan
                     /ApEinfo_revcolor=green
     Misc._feature   2173..2787
                     /label="replicon of pMB1"
ORIGIN
        1 gtgagttcgg cgacgtagcc acctactccc aacatcagcc ggactccgat tacctcggga
       61 acttgctccg tagtaagaca ttcatcgcgc ttgctgcctt cgaccaagaa gcggttgttg
      121 gcgctctcgc ggcttacgtt ctgcccaggt ttgagcagcc gcgtagtgag atctatatct
      181 atgatctcgc agtctccggc gagcaccgga ggcagggcat tgccaccgcg ctcatcaatc
      241 tcctcaagca tgaggccaac gcgcttggtg cttatgtgat ctacgtgcaa gcagattacg
      301 gtgacgatcc cgcagtggct ctctatacaa agttgggcat acgggaagaa gtgatgcact
      361 ttgatatcga cccaagtacc gccacctaac aattcgttca agccgagatc ggcttcccgg
      421 ccgcggagtt gttcggtaaa ttgtcacaac gccGCTCATG ACATTAACCT ATAAAAATAG
      481 GCGTATCACG AGGCCCTTTT GTCTCGCGCG TTTCGGTGAT GACGGTGAAA ACCTCTGACA
      541 CATGCAGCTC CCGGAGAaGG TCACAGCTTG TCTGTAAGCG GATGCCGGGA GCAGACAAGC
      601 CCGTCAGGGC GCGTCAGCGG GTGTTGGCGG GTGTCGGGGC TGGCTTAACT ATGCGGCATC
      661 AGAGCAGATT GTACTGAGAG TGCACCATAT GCGGTGTGAA ATACCGCACA GATGCGTAAG
      721 GAGAAAATAC CGCATCAGGC GCCATTCGCC ATTCAGGCTG CGCAACTGTT GGGAAGGGCG
      781 ATCGGTGCGG GCCTCTTCGC TATTACGCCA GCTGGCGAAA GGGGGATGTG CTGCAAGGCG
      841 ATTAAGTTGG GTAACGCCAG GGTTTTCCCA GTCACGACGT TGTAAAACGA CGGCCAGTGA
      901 ATTCGAGCTC GGTACCTCGC GAATGCATCT AGATATCGGA TCCCGGGCCC GTCGACTGCA
      961 GAGGTACGGG TCTCAAAGGG Aggtggagga ggttctggag gcggtggaag tggtggcgga
     1021 ggTAGCGTGA GCAAGGGCGA GGAGCTGTTC ACCGGGGTGG TGCCCATCCT GGTCGAGCTG
     1081 GACGGCGACG TAAACGGCCA CAAGTTCAGC GTGTCCGGCG AGGGCGAGGG CGATGCCACC
     1141 TACGGCAAGC TGACCCTGAA GTTCATCTGC ACCACCGGCA AGCTGCCCGT GCCCTGGCCC
     1201 ACCCTCGTGA CCACCTTCTC CTACGGCGTG ATGGTGTTCG CCCGCTACCC CGACCACATG
     1261 AAGCAGCACG ACTTCTTCAA GTCCGCCATG CCCGAAGGCT ACGTCCAGGA GCGCACCATC
     1321 TTCTTCAAGG ACGACGGCAA CTACAAGACC CGCGCCGAGG TGAAGTTCGA GGGCGACACC
     1381 CTGGTGAACC GCATCGAGCT GAAGGGCATC GACTTCAAGG AGGACGGCAA CATCCTGGGG
     1441 CACAAGCTGG AGTACAACTT CAACAGCCAC AACGTCTATA TCATGGCCGA CAAGCAGAAG
     1501 AACGGCATCA AGGCCAACTT CAAGATCCGC CACAACATCG AGGACGGCGG CGTGCAGCTC
     1561 GCCGACCACT ACCAGCAGAA CACCCCCATC GGCGACGGCC CCGTGCTGCT GCCCGACAAC
     1621 CACTACCTGA GCATCCAGTC CGCCCTGAGC AAAGACCCCA ACGAGAAGCG CGATCACATG
     1681 GTCCTGCTGG AGTTCGTGAC CGCCGCCGGG ATCACTCTcG GCATGGACGA GCTGTACAAG
     1741 TAAAATCTGA GACCTCTGCC TGCATGCAAG CTTGGCGTAA TCATGGTCAT AGCTGTTTCC
     1801 TGTGTGAAAT TGTTATCCGC TCACAATTCC ACACAACATA CGAGCCGGAA GCATAAAGTG
     1861 TAAAGCCTGG GGTGCCTAAT GAGTGAGCTA ACTCACATTA ATTGCGTTGC GCTCACTGCC
     1921 CGCTTTCCAG TCGGGAAACC TGTCGTGCCA GCTGCATTAA TGAATCGGCC AACGCGCGGG
     1981 GAGAGGCGGT TTGCGTATTG GGCGCTCTTC CGCTTCCTCG CTCACTGACT CGCTGCGCTC
     2041 GGTCGTTCGG CTGCGGCGAG CGGTATCAGC TCACTCAAAG GCGGTAATAC GGTTATCCAC
     2101 AGAATCAGGG GATAACGCAG GAAAGAACAT GTGAGCAAAA GGCCAGCAAA AGGCCAGGAA
     2161 CCGTAAAAAG GCCGCGTTGC TGGCGTTTTT CCATAGGCTC CGCCCCCCTG ACGAGCATCA
     2221 CAAAAATCGA CGCTCAAGTC AGAGGTGGCG AAACCCGACA GGACTATAAA GATACCAGGC
     2281 GTTTCCCCCT GGAAGCTCCC TCGTGCGCTC TCCTGTTCCG ACCCTGCCGC TTACCGGATA
     2341 CCTGTCCGCC TTTCTCCCTT CGGGAAGCGT GGCGCTTTCT CATAGCTCAC GCTGTAGGTA
     2401 TCTCAGTTCG GTGTAGGTCG TTCGCTCCAA GCTGGGCTGT GTGCACGAAC CCCCCGTTCA
     2461 GCCCGACCGC TGCGCCTTAT CCGGTAACTA TCGTCTTGAG TCCAACCCGG TAAGACACGA
     2521 CTTATCGCCA CTGGCAGCAG CCACTGGTAA CAGGATTAGC AGAGCGAGGT ATGTAGGCGG
     2581 TGCTACAGAG TTCTTGAAGT GGTGGCCTAA CTACGGCTAC ACTAGAAGAA CAGTATTTGG
     2641 TATCTGCGCT CTGCTGAAGC CAGTTACCTT CGGAAAAAGA GTTGGTAGCT CTTGATCCGG
     2701 CAAACAAACC ACCGCTGGTA GCGGTGGTTT TTTTGTTTGC AAGCAGCAGA TTACGCGCAG
     2761 AAAAAAAGGA TCTCAAGAAG ATCCTTTGAT CTTTTCTACG GGGTCTGACG CTCAGTGGAA
     2821 CGAAAACTCA CGTTAAGGGA TTTTGGTCAT GAGgcgcaca ccgtggaaac ggatgaaggc
     2881 acgaacccag ttgacataag cctgttcggt tcgtaaactg taatgcaagt agcgtatgcg
     2941 ctcacgcaac tggtccagaa ccttgaccga acgcagcggt ggtaacggcg cagtggcggt
     3001 tttcatggct tgttatgact gtttttttgt acagtctatg cctcgggcat ccaagcagca
     3061 agcgcgttac gccgtgggtc gatgtttgat gttatggagc agcaacgatg ttacgcagca
     3121 gcaacgatgt tacgcagcag ggcagtcgcc ctaaaacaaa gttaggtggc tcaagtatgg
     3181 gcatcattcg cacatgtagg ctcggccctg accaagtcaa atccatgcgg gctgctcttg
     3241 atcttttcgg tc
//
