# Supplementary material for: A Modular Plasmid Assembly Kit for Multigene Expression, Gene Silencing and Silencing Rescue in Plants
Source: PLoS One. 2014 Feb 13;9(2):e88218. doi: 10.1371/journal.pone.0088218 (PMC3923767; doi:10.1371/journal.pone.0088218)
Supplement: File S1 — Sequences of Plasmids and Modules. Zip archive of annotated maps of toolkit plasmids and modules (Genbank format). (ZIP) [file pone.0088218.s012.zip › GG vector maps/LI Vector Maps/Fluorophores/C-terminal/LI D-E YFP (G12).gbk]

LOCUS       LI_D-E_YFP_(G12)      3252 bp    DNA     circular UNA 15-Jun-2011
DEFINITION  
FEATURES             Location/Qualifiers
     CDS             879..>919
                     /label="15 aa linker"
     CDS             924..1640
                     /vntifkey="4"
                     /label=YFPv
                     /label=YFP/Venus
     Misc._feature   2070..2684
                     /label="replicon of pMB1"
     Misc._feature   2084
                     /label=ORI
ORIGIN
        1 ccaagaagcg gttgttggcg ctctcgcggc ttacgttctg cccaggtttg agcagccgcg
       61 tagtgagatc tatatctatg atctcgcagt ctccggcgag caccggaggc agggcattgc
      121 caccgcgctc atcaatctcc tcaagcatga ggccaacgcg cttggtgctt atgtgatcta
      181 cgtgcaagca gattacggtg acgatcccgc agtggctctc tatacaaagt tgggcatacg
      241 ggaagaagtg atgcactttg atatcgaccc aagtaccgcc acctaacaat tcgttcaagc
      301 cgagatcggc ttcccggccg cggagttgtt cggtaaattg tcacaacgcc GCTCATGACA
      361 TTAACCTATA AAAATAGGCG TATCACGAGG CCCTTTTGTC TCGCGCGTTT CGGTGATGAC
      421 GGTGAAAACC TCTGACACAT GCAGCTCCCG GAGAaGGTCA CAGCTTGTCT GTAAGCGGAT
      481 GCCGGGAGCA GACAAGCCCG TCAGGGCGCG TCAGCGGGTG TTGGCGGGTG TCGGGGCTGG
      541 CTTAACTATG CGGCATCAGA GCAGATTGTA CTGAGAGTGC ACCATATGCG GTGTGAAATA
      601 CCGCACAGAT GCGTAAGGAG AAAATACCGC ATCAGGCGCC ATTCGCCATT CAGGCTGCGC
      661 AACTGTTGGG AAGGGCGATC GGTGCGGGCC TCTTCGCTAT TACGCCAGCT GGCGAAAGGG
      721 GGATGTGCTG CAAGGCGATT AAGTTGGGTA ACGCCAGGGT TTTCCCAGTC ACGACGTTGT
      781 AAAACGACGG CCAGTGAATT CGAGCTCGGT ACCTCGCGAA TGCATCTAGA TATCGGATCC
      841 CGGGCCCGTC GACTGCAGAG GTACGGGTCT CAAAGGGAgg tggaggaggt tctggaggcg
      901 gtggaagtgg tggcggaggT AGCGTGAGCA AGGGCGAGGA GCTGTTCACC GGGGTGGTGC
      961 CCATCCTGGT CGAGCTGGAC GGCGACGTAA ACGGCCACAA GTTCAGCGTG TCCGGCGAGG
     1021 GCGAGGGCGA TGCCACCTAC GGCAAGCTGA CCCTGAAGCT GATCTGCACC ACCGGCAAGC
     1081 TGCCCGTGCC CTGGCCCACC CTCGTGACCA CCCTGGGCTA CGGCCTGCAG TGCTTCGCCC
     1141 GCTACCCCGA CCACATGAAG CAGCACGACT TCTTCAAGTC CGCCATGCCC GAAGGCTACG
     1201 TCCAGGAGCG CACCATCTTC TTCAAGGACG ACGGCAACTA CAAGACCCGC GCCGAGGTGA
     1261 AGTTCGAGGG CGACACCCTG GTGAACCGCA TCGAGCTGAA GGGCATCGAC TTCAAGGAGG
     1321 ACGGCAACAT CCTGGGGCAC AAGCTGGAGT ACAACTACAA CAGCCACAAC GTCTATATCA
     1381 CCGCCGACAA GCAGAAGAAC GGCATCAAGG CCAACTTCAA GATCCGCCAC AACATCGAGG
     1441 ACGGCGGCGT GCAGCTCGCC GACCACTACC AGCAGAACAC CCCCATCGGC GACGGCCCCG
     1501 TGCTGCTGCC CGACAACCAC TACCTGAGCT ACCAGTCCGC CCTGAGCAAA GACCCCAACG
     1561 AGAAGCGCGA TCACATGGTC CTGCTGGAGT TCGTGACCGC CGCCGGGATC ACTCTCGGCA
     1621 TGGACGAGCT GTACAAGTAA AATCTGAGAC CTCTGCCTGC ATGCAAGCTT GGCGTAATCA
     1681 TGGTCATAGC TGTTTCCTGT GTGAAATTGT TATCCGCTCA CAATTCCACA CAACATACGA
     1741 GCCGGAAGCA TAAAGTGTAA AGCCTGGGGT GCCTAATGAG TGAGCTAACT CACATTAATT
     1801 GCGTTGCGCT CACTGCCCGC TTTCCAGTCG GGAAACCTGT CGTGCCAGCT GCATTAATGA
     1861 ATCGGCCAAC GCGCGGGGAG AGGCGGTTTG CGTATTGGGC GCTCTTCCGC TTCCTCGCTC
     1921 ACTGACTCGC TGCGCTCGGT CGTTCGGCTG CGGCGAGCGG TATCAGCTCA CTCAAAGGCG
     1981 GTAATACGGT TATCCACAGA ATCAGGGGAT AACGCAGGAA AGAACATGTG AGCAAAAGGC
     2041 CAGCAAAAGG CCAGGAACCG TAAAAAGGCC GCGTTGCTGG CGTTTTTCCA TAGGCTCCGC
     2101 CCCCCTGACG AGCATCACAA AAATCGACGC TCAAGTCAGA GGTGGCGAAA CCCGACAGGA
     2161 CTATAAAGAT ACCAGGCGTT TCCCCCTGGA AGCTCCCTCG TGCGCTCTCC TGTTCCGACC
     2221 CTGCCGCTTA CCGGATACCT GTCCGCCTTT CTCCCTTCGG GAAGCGTGGC GCTTTCTCAT
     2281 AGCTCACGCT GTAGGTATCT CAGTTCGGTG TAGGTCGTTC GCTCCAAGCT GGGCTGTGTG
     2341 CACGAACCCC CCGTTCAGCC CGACCGCTGC GCCTTATCCG GTAACTATCG TCTTGAGTCC
     2401 AACCCGGTAA GACACGACTT ATCGCCACTG GCAGCAGCCA CTGGTAACAG GATTAGCAGA
     2461 GCGAGGTATG TAGGCGGTGC TACAGAGTTC TTGAAGTGGT GGCCTAACTA CGGCTACACT
     2521 AGAAGAACAG TATTTGGTAT CTGCGCTCTG CTGAAGCCAG TTACCTTCGG AAAAAGAGTT
     2581 GGTAGCTCTT GATCCGGCAA ACAAACCACC GCTGGTAGCG GTGGTTTTTT TGTTTGCAAG
     2641 CAGCAGATTA CGCGCAGAAA AAAAGGATCT CAAGAAGATC CTTTGATCTT TTCTACGGGG
     2701 TCTGACGCTC AGTGGAACGA AAACTCACGT TAAGGGATTT TGGTCATGAG gcgcacaccg
     2761 tggaaacgga tgaaggcacg aacccagttg acataagcct gttcggttcg taaactgtaa
     2821 tgcaagtagc gtatgcgctc acgcaactgg tccagaacct tgaccgaacg cagcggtggt
     2881 aacggcgcag tggcggtttt catggcttgt tatgactgtt tttttgtaca gtctatgcct
     2941 cgggcatcca agcagcaagc gcgttacgcc gtgggtcgat gtttgatgtt atggagcagc
     3001 aacgatgtta cgcagcagca acgatgttac gcagcagggc agtcgcccta aaacaaagtt
     3061 aggtggctca agtatgggca tcattcgcac atgtaggctc ggccctgacc aagtcaaatc
     3121 catgcgggct gctcttgatc ttttcggtcg tgagttcggc gacgtagcca cctactccca
     3181 acatcagccg gactccgatt acctcgggaa cttgctccgt agtaagacat tcatcgcgct
     3241 tgctgccttc ga
//
