# Supplementary material for: A Modular Plasmid Assembly Kit for Multigene Expression, Gene Silencing and Silencing Rescue in Plants
Source: PLoS One. 2014 Feb 13;9(2):e88218. doi: 10.1371/journal.pone.0088218 (PMC3923767; doi:10.1371/journal.pone.0088218)
Supplement: File S1 — Sequences of Plasmids and Modules. Zip archive of annotated maps of toolkit plasmids and modules (Genbank format). (ZIP) [file pone.0088218.s012.zip › GG vector maps/LI Vector Maps/Fluorophores/GOI-noATG/LI C-D Cerulean noATG (G56).gbk]

LOCUS       LI_C-D_Cerulean_noATG_(G56)      3222 bp    DNA     circular UNA 15-Jun-2011
DEFINITION  
FEATURES             Location/Qualifiers
     CDS             complement(457..1170)
                     /codon_start=1
                     /transl_table=11
                     /product="Cerulean"
                     /protein_id="ADE48834.1"
                     /db_xref="GI:293612838"
                     /translation="MVSKGEELFTGVVPILVELDGDVNGHKFSVSGEGEGDATYGKLT
                     LKFICTTGKLPVPWPTLVTTLTWGVQCFARYPDHMKQHDFFKSAMPEGYVQERTIFFK
                     DDGNYKTRAEVKFEGDTLVNRIELKGIDFKEDGNILGHKLEYNAISDNVYITADKQKN
                     GIKANFKIRHNIEDGSVQLADHYQQNTPIGDGPVLLPDNHYLSTQSKLSKDPNEKRDH
                     MVLLEFVTAAGITLGMDELYKS"
     Misc._feature   1655..2269
                     /label="replicon of pMB1"
ORIGIN
        1 CGAGGCCCTT TTGTCTCGCG CGTTTCGGTG ATGACGGTGA AAACCTCTGA CACATGCAGC
       61 TCCCGGAGAa GGTCACAGCT TGTCTGTAAG CGGATGCCGG GAGCAGACAA GCCCGTCAGG
      121 GCGCGTCAGC GGGTGTTGGC GGGTGTCGGG GCTGGCTTAA CTATGCGGCA TCAGAGCAGA
      181 TTGTACTGAG AGTGCACCAT ATGCGGTGTG AAATACCGCA CAGATGCGTA AGGAGAAAAT
      241 ACCGCATCAG GCGCCATTCG CCATTCAGGC TGCGCAACTG TTGGGAAGGG CGATCGGTGC
      301 GGGCCTCTTC GCTATTACGC CAGCTGGCGA AAGGGGGATG TGCTGCAAGG CGATTAAGTT
      361 GGGTAACGCC AGGGTTTTCC CAGTCACGAC GTTGTAAAAC GACGGCCAGT GAATTCGAGC
      421 TCGGTACCTC GTAGAAGACA ACAGAGGTCT CACCTTCTTG TACAGCTCGT CCATGCCGAG
      481 AGTGATCCCG GCGGCGGTCA CGAACTCCAG CAGGACCATG TGATCGCGCT TCTCGTTGGG
      541 GTCTTTGCTC AGCTTGGACT GGGTGCTCAG GTAGTGGTTG TCGGGCAGCA GCACGGGGCC
      601 GTCGCCGATG GGGGTGTTCT GCTGGTAGTG GTCGGCGAGC TGCACGCTGC CGTCCTCGAT
      661 GTTGTGGCGG ATCTTGAAGT TGGCCTTGAT GCCGTTCTTC TGCTTGTCGG CGGTGATATA
      721 GACGTTGTCG CTGATGGCGT TGTACTCCAG CTTGTGCCCC AGGATGTTGC CGTCCTCCTT
      781 GAAGTCGATG CCCTTCAGCT CGATGCGGTT CACCAGGGTG TCGCCCTCGA ACTTCACCTC
      841 GGCGCGGGTC TTGTAGTTGC CGTCGTCCTT GAAGAAGATG GTGCGCTCCT GGACGTAGCC
      901 TTCGGGCATG GCGGACTTGA AGAAGTCGTG CTGCTTCATG TGGTCGGGGT AGCGGGCGAA
      961 GCACTGCACG CCCCAGGTCA GGGTGGTCAC GAGGGTGGGC CAGGGCACGG GCAGCTTGCC
     1021 GGTGGTGCAG ATGAACTTCA GGGTCAGCTT GCCGTAGGTG GCATCGCCCT CGCCCTCGCC
     1081 GGACACGCTG AACTTGTGGC CGTTTACGTC GCCGTCCAGC TCGACCAGGA TGGGCACCAC
     1141 CCCGGTGAAC AGCTCCTCGC CCTTGCTCAC GGTGTGAGAC CCGTAAAGTC TTCATCGAAT
     1201 GCATCTAGAT ATCGGATCCC GGGCCCGTCG ACTGCAGAGG CCTGCATGCA AGCTTGGCGT
     1261 AATCATGGTC ATAGCTGTTT CCTGTGTGAA ATTGTTATCC GCTCACAATT CCACACAACA
     1321 TACGAGCCGG AAGCATAAAG TGTAAAGCCT GGGGTGCCTA ATGAGTGAGC TAACTCACAT
     1381 TAATTGCGTT GCGCTCACTG CCCGCTTTCC AGTCGGGAAA CCTGTCGTGC CAGCTGCATT
     1441 AATGAATCGG CCAACGCGCG GGGAGAGGCG GTTTGCGTAT TGGGCGCTCT TCCGCTTCCT
     1501 CGCTCACTGA CTCGCTGCGC TCGGTCGTTC GGCTGCGGCG AGCGGTATCA GCTCACTCAA
     1561 AGGCGGTAAT ACGGTTATCC ACAGAATCAG GGGATAACGC AGGAAAGAAC ATGTGAGCAA
     1621 AAGGCCAGCA AAAGGCCAGG AACCGTAAAA AGGCCGCGTT GCTGGCGTTT TTCCATAGGC
     1681 TCCGCCCCCC TGACGAGCAT CACAAAAATC GACGCTCAAG TCAGAGGTGG CGAAACCCGA
     1741 CAGGACTATA AAGATACCAG GCGTTTCCCC CTGGAAGCTC CCTCGTGCGC TCTCCTGTTC
     1801 CGACCCTGCC GCTTACCGGA TACCTGTCCG CCTTTCTCCC TTCGGGAAGC GTGGCGCTTT
     1861 CTCATAGCTC ACGCTGTAGG TATCTCAGTT CGGTGTAGGT CGTTCGCTCC AAGCTGGGCT
     1921 GTGTGCACGA ACCCCCCGTT CAGCCCGACC GCTGCGCCTT ATCCGGTAAC TATCGTCTTG
     1981 AGTCCAACCC GGTAAGACAC GACTTATCGC CACTGGCAGC AGCCACTGGT AACAGGATTA
     2041 GCAGAGCGAG GTATGTAGGC GGTGCTACAG AGTTCTTGAA GTGGTGGCCT AACTACGGCT
     2101 ACACTAGAAG AACAGTATTT GGTATCTGCG CTCTGCTGAA GCCAGTTACC TTCGGAAAAA
     2161 GAGTTGGTAG CTCTTGATCC GGCAAACAAA CCACCGCTGG TAGCGGTGGT TTTTTTGTTT
     2221 GCAAGCAGCA GATTACGCGC AGAAAAAAAG GATCTCAAGA AGATCCTTTG ATCTTTTCTA
     2281 CGGGGTCTGA CGCTCAGTGG AACGAAAACT CACGTTAAGG GATTTTGGTC ATGAGgcgca
     2341 caccgtggaa acggatgaag gcacgaaccc agttgacata agcctgttcg gttcgtaaac
     2401 tgtaatgcaa gtagcgtatg cgctcacgca actggtccag aaccttgacc gaacgcagcg
     2461 gtggtaacgg cgcagtggcg gttttcatgg cttgttatga ctgttttttt gtacagtcta
     2521 tgcctcgggc atccaagcag caagcgcgtt acgccgtggg tcgatgtttg atgttatgga
     2581 gcagcaacga tgttacgcag cagcaacgat gttacgcagc agggcagtcg ccctaaaaca
     2641 aagttaggtg gctcaagtat gggcatcatt cgcacatgta ggctcggccc tgaccaagtc
     2701 aaatccatgc gggctgctct tgatcttttc ggtcgtgagt tcggcgacgt agccacctac
     2761 tcccaacatc agccggactc cgattacctc gggaacttgc tccgtagtaa gacattcatc
     2821 gcgcttgctg ccttcgacca agaagcggtt gttggcgctc tcgcggctta cgttctgccc
     2881 aggtttgagc agccgcgtag tgagatctat atctatgatc tcgcagtctc cggcgagcac
     2941 cggaggcagg gcattgccac cgcgctcatc aatctcctca agcatgaggc caacgcgctt
     3001 ggtgcttatg tgatctacgt gcaagcagat tacggtgacg atcccgcagt ggctctctat
     3061 acaaagttgg gcatacggga agaagtgatg cactttgata tcgacccaag taccgccacc
     3121 taacaattcg ttcaagccga gatcggcttc ccggccgcgg agttgttcgg taaattgtca
     3181 caacgccGCT CATGACATTA ACCTATAAAA ATAGGCGTAT CA
//
