# Supplementary material for: A Modular Plasmid Assembly Kit for Multigene Expression, Gene Silencing and Silencing Rescue in Plants
Source: PLoS One. 2014 Feb 13;9(2):e88218. doi: 10.1371/journal.pone.0088218 (PMC3923767; doi:10.1371/journal.pone.0088218)
Supplement: File S1 — Sequences of Plasmids and Modules. Zip archive of annotated maps of toolkit plasmids and modules (Genbank format). (ZIP) [file pone.0088218.s012.zip › GG vector maps/LI Vector Maps/Fluorophores/GOI-noATG/LI C-D GFP noATG (G53).gbk]

LOCUS       LI_C-D_GFP_noATG_(G53)      3222 bp    DNA     circular UNA 15-Jun-2011
DEFINITION  
FEATURES             Location/Qualifiers
     CDS             559..1272
                     /gene="sGFP"
                     /note="sGFP (S65T) gene"
                     /codon_start=1
                     /transl_table=11
                     /product="sGFP"
                     /protein_id="BAG12994.1"
                     /db_xref="GI:170172452"
                     /translation="MVSKGEELFTGVVPILVELDGDVNGHKFSVSGEGEGDATYGKLT
                     LKFICTTGKLPVPWPTLVTTFTYGVQCFSRYPDHMKQHDFFKSAMPEGYVQERTIFFK
                     DDGNYKTRAEVKFEGDTLVNRIELKGIDFKEDGNILGHKLEYNYNSHNVYIMADKQKN
                     GIKVNFKIRHNIEDGSVQLADHYQQNTPIGDGPVLLPDNHYLSTQSALSKDPNEKRDH
                     MVLLEFVTAAGITHGMDELYK"
     Misc._feature   1757..2371
                     /label="replicon of pMB1"
ORIGIN
        1 taacaattcg ttcaagccga gatcggcttc ccggccgcgg agttgttcgg taaattgtca
       61 caacgccGCT CATGACATTA ACCTATAAAA ATAGGCGTAT CACGAGGCCC TTTTGTCTCG
      121 CGCGTTTCGG TGATGACGGT GAAAACCTCT GACACATGCA GCTCCCGGAG AaGGTCACAG
      181 CTTGTCTGTA AGCGGATGCC GGGAGCAGAC AAGCCCGTCA GGGCGCGTCA GCGGGTGTTG
      241 GCGGGTGTCG GGGCTGGCTT AACTATGCGG CATCAGAGCA GATTGTACTG AGAGTGCACC
      301 ATATGCGGTG TGAAATACCG CACAGATGCG TAAGGAGAAA ATACCGCATC AGGCGCCATT
      361 CGCCATTCAG GCTGCGCAAC TGTTGGGAAG GGCGATCGGT GCGGGCCTCT TCGCTATTAC
      421 GCCAGCTGGC GAAAGGGGGA TGTGCTGCAA GGCGATTAAG TTGGGTAACG CCAGGGTTTT
      481 CCCAGTCACG ACGTTGTAAA ACGACGGCCA GTGAATTCGA GCTCGGTACC TCGATGAAGA
      541 CTTTACGGGT CTCACACCGT GAGCAAGGGC GAGGAGCTGT TCACCGGGGT GGTGCCCATC
      601 CTGGTCGAGC TGGACGGCGA CGTAAACGGC CACAAGTTCA GCGTGTCCGG CGAGGGCGAG
      661 GGCGATGCCA CCTACGGCAA GCTGACCCTG AAGTTCATCT GCACCACCGG CAAGCTGCCC
      721 GTGCCCTGGC CCACCCTCGT GACCACCTTC ACCTACGGCG TGCAGTGCTT CAGCCGCTAC
      781 CCCGACCACA TGAAGCAGCA CGACTTCTTC AAGTCCGCCA TGCCCGAAGG CTACGTCCAG
      841 GAGCGCACCA TCTTCTTCAA GGACGACGGC AACTACAAGA CCCGCGCCGA GGTGAAGTTC
      901 GAGGGCGACA CCCTGGTGAA CCGCATCGAG CTGAAGGGCA TCGACTTCAA GGAGGACGGC
      961 AACATCCTGG GGCACAAGCT GGAGTACAAC TACAACAGCC ACAACGTCTA TATCATGGCC
     1021 GACAAGCAGA AGAACGGCAT CAAGGTGAAC TTCAAGATCC GCCACAACAT CGAGGACGGC
     1081 AGCGTGCAGC TCGCCGACCA CTACCAGCAG AACACCCCCA TCGGCGACGG CCCCGTGCTG
     1141 CTGCCCGACA ACCACTACCT GAGCACCCAG TCCGCCCTGA GCAAAGACCC CAACGAGAAG
     1201 CGCGATCACA TGGTCCTGCT GGAGTTCGTG ACCGCCGCCG GGATCACTCA CGGCATGGAC
     1261 GAGCTGTACA AGAAGGTGAG ACCTCTGTTG TCTTCTACGA ATGCATCTAG ATATCGGATC
     1321 CCGGGCCCGT CGACTGCAGA GGCCTGCATG CAAGCTTGGC GTAATCATGG TCATAGCTGT
     1381 TTCCTGTGTG AAATTGTTAT CCGCTCACAA TTCCACACAA CATACGAGCC GGAAGCATAA
     1441 AGTGTAAAGC CTGGGGTGCC TAATGAGTGA GCTAACTCAC ATTAATTGCG TTGCGCTCAC
     1501 TGCCCGCTTT CCAGTCGGGA AACCTGTCGT GCCAGCTGCA TTAATGAATC GGCCAACGCG
     1561 CGGGGAGAGG CGGTTTGCGT ATTGGGCGCT CTTCCGCTTC CTCGCTCACT GACTCGCTGC
     1621 GCTCGGTCGT TCGGCTGCGG CGAGCGGTAT CAGCTCACTC AAAGGCGGTA ATACGGTTAT
     1681 CCACAGAATC AGGGGATAAC GCAGGAAAGA ACATGTGAGC AAAAGGCCAG CAAAAGGCCA
     1741 GGAACCGTAA AAAGGCCGCG TTGCTGGCGT TTTTCCATAG GCTCCGCCCC CCTGACGAGC
     1801 ATCACAAAAA TCGACGCTCA AGTCAGAGGT GGCGAAACCC GACAGGACTA TAAAGATACC
     1861 AGGCGTTTCC CCCTGGAAGC TCCCTCGTGC GCTCTCCTGT TCCGACCCTG CCGCTTACCG
     1921 GATACCTGTC CGCCTTTCTC CCTTCGGGAA GCGTGGCGCT TTCTCATAGC TCACGCTGTA
     1981 GGTATCTCAG TTCGGTGTAG GTCGTTCGCT CCAAGCTGGG CTGTGTGCAC GAACCCCCCG
     2041 TTCAGCCCGA CCGCTGCGCC TTATCCGGTA ACTATCGTCT TGAGTCCAAC CCGGTAAGAC
     2101 ACGACTTATC GCCACTGGCA GCAGCCACTG GTAACAGGAT TAGCAGAGCG AGGTATGTAG
     2161 GCGGTGCTAC AGAGTTCTTG AAGTGGTGGC CTAACTACGG CTACACTAGA AGAACAGTAT
     2221 TTGGTATCTG CGCTCTGCTG AAGCCAGTTA CCTTCGGAAA AAGAGTTGGT AGCTCTTGAT
     2281 CCGGCAAACA AACCACCGCT GGTAGCGGTG GTTTTTTTGT TTGCAAGCAG CAGATTACGC
     2341 GCAGAAAAAA AGGATCTCAA GAAGATCCTT TGATCTTTTC TACGGGGTCT GACGCTCAGT
     2401 GGAACGAAAA CTCACGTTAA GGGATTTTGG TCATGAGgcg cacaccgtgg aaacggatga
     2461 aggcacgaac ccagttgaca taagcctgtt cggttcgtaa actgtaatgc aagtagcgta
     2521 tgcgctcacg caactggtcc agaaccttga ccgaacgcag cggtggtaac ggcgcagtgg
     2581 cggttttcat ggcttgttat gactgttttt ttgtacagtc tatgcctcgg gcatccaagc
     2641 agcaagcgcg ttacgccgtg ggtcgatgtt tgatgttatg gagcagcaac gatgttacgc
     2701 agcagcaacg atgttacgca gcagggcagt cgccctaaaa caaagttagg tggctcaagt
     2761 atgggcatca ttcgcacatg taggctcggc cctgaccaag tcaaatccat gcgggctgct
     2821 cttgatcttt tcggtcgtga gttcggcgac gtagccacct actcccaaca tcagccggac
     2881 tccgattacc tcgggaactt gctccgtagt aagacattca tcgcgcttgc tgccttcgac
     2941 caagaagcgg ttgttggcgc tctcgcggct tacgttctgc ccaggtttga gcagccgcgt
     3001 agtgagatct atatctatga tctcgcagtc tccggcgagc accggaggca gggcattgcc
     3061 accgcgctca tcaatctcct caagcatgag gccaacgcgc ttggtgctta tgtgatctac
     3121 gtgcaagcag attacggtga cgatcccgca gtggctctct atacaaagtt gggcatacgg
     3181 gaagaagtga tgcactttga tatcgaccca agtaccgcca cc
//
