# Supplementary material for: A Modular Plasmid Assembly Kit for Multigene Expression, Gene Silencing and Silencing Rescue in Plants
Source: PLoS One. 2014 Feb 13;9(2):e88218. doi: 10.1371/journal.pone.0088218 (PMC3923767; doi:10.1371/journal.pone.0088218)
Supplement: File S1 — Sequences of Plasmids and Modules. Zip archive of annotated maps of toolkit plasmids and modules (Genbank format). (ZIP) [file pone.0088218.s012.zip › GG vector maps/LI Vector Maps/Fluorophores/GOI-noATG/LI C-D mCherry noATG (G57).gbk]

LOCUS       LI_C-D_mCherry_noATG_(G57)      3213 bp    DNA     circular UNA 15-Jun-2011
DEFINITION  
FEATURES             Location/Qualifiers
     CDS             complement(505..1209)
                     /label=mCherry
     Misc._feature   1694..2308
                     /label="replicon of pMB1"
ORIGIN
        1 ttgtcacaac gccGCTCATG ACATTAACCT ATAAAAATAG GCGTATCACG AGGCCCTTTT
       61 GTCTCGCGCG TTTCGGTGAT GACGGTGAAA ACCTCTGACA CATGCAGCTC CCGGAGAaGG
      121 TCACAGCTTG TCTGTAAGCG GATGCCGGGA GCAGACAAGC CCGTCAGGGC GCGTCAGCGG
      181 GTGTTGGCGG GTGTCGGGGC TGGCTTAACT ATGCGGCATC AGAGCAGATT GTACTGAGAG
      241 TGCACCATAT GCGGTGTGAA ATACCGCACA GATGCGTAAG GAGAAAATAC CGCATCAGGC
      301 GCCATTCGCC ATTCAGGCTG CGCAACTGTT GGGAAGGGCG ATCGGTGCGG GCCTCTTCGC
      361 TATTACGCCA GCTGGCGAAA GGGGGATGTG CTGCAAGGCG ATTAAGTTGG GTAACGCCAG
      421 GGTTTTCCCA GTCACGACGT TGTAAAACGA CGGCCAGTGA ATTCGAGCTC GGTACCTCGT
      481 AGAAGACAAC AGAGGTCTCA CCTTCTTGTA CAGCTCGTCC ATGCCGCCGG TGGAGTGGCG
      541 GCCCTCGGCG CGTTCGTACT GTTCCACGAT GGTGTAGTCC TCGTTGTGGG AGGTGATGTC
      601 CAACTTGATG TTGACGTTGT AGGCGCCGGG CAGCTGCACG GGCTTCTTGG CCTTGTAGGT
      661 GGTCTTGACC TCAGCGTCGT AGTGGCCGCC GTCCTTCAGC TTCAGCCTCT GCTTGATCTC
      721 GCCCTTCAGG GCGCCGTCCT CGGGGTACAT CCGCTCGGAG GAGGCCTCCC AGCCCATGGT
      781 TTTCTTCTGC ATTACGGGGC CGTCGGAGGG GAAGTTGGTG CCGCGCAGCT TCACCTTGTA
      841 GATGAACTCG CCGTCCTGCA GGGAGGAGTC CTGGGTCACG GTCACCACGC CGCCGTCCTC
      901 GAAGTTCATC ACGCGCTCCC ACTTGAAGCC CTCGGGGAAG GACAGCTTCA AGTAGTCGGG
      961 GATGTCGGCG GGGTGCTTCA CGTAGGCCTT GGAGCCGTAC ATGAACTGAG GGGACAGGAT
     1021 GTCCCAGGCG AAGGGCAGGG GGCCACCCTT GGTCACCTTC AGCTTGGCGG TCTGGGTGCC
     1081 CTCGTAGGGG CGGCCCTCGC CCTCGCCCTC GATCTCGAAC TCGTGGCCGT TCACGGAGCC
     1141 CTCCATGTGC ACCTTGAAGC GCATGAACTC CTTGATGATG GCCATGTTAT CCTCCTCGCC
     1201 CTTGCTCACG GTGTGAGACC CGTAAAGTCT TCATCGAATG CATCTAGATA TCGGATCCCG
     1261 GGCCCGTCGA CTGCAGAGGC CTGCATGCAA GCTTGGCGTA ATCATGGTCA TAGCTGTTTC
     1321 CTGTGTGAAA TTGTTATCCG CTCACAATTC CACACAACAT ACGAGCCGGA AGCATAAAGT
     1381 GTAAAGCCTG GGGTGCCTAA TGAGTGAGCT AACTCACATT AATTGCGTTG CGCTCACTGC
     1441 CCGCTTTCCA GTCGGGAAAC CTGTCGTGCC AGCTGCATTA ATGAATCGGC CAACGCGCGG
     1501 GGAGAGGCGG TTTGCGTATT GGGCGCTCTT CCGCTTCCTC GCTCACTGAC TCGCTGCGCT
     1561 CGGTCGTTCG GCTGCGGCGA GCGGTATCAG CTCACTCAAA GGCGGTAATA CGGTTATCCA
     1621 CAGAATCAGG GGATAACGCA GGAAAGAACA TGTGAGCAAA AGGCCAGCAA AAGGCCAGGA
     1681 ACCGTAAAAA GGCCGCGTTG CTGGCGTTTT TCCATAGGCT CCGCCCCCCT GACGAGCATC
     1741 ACAAAAATCG ACGCTCAAGT CAGAGGTGGC GAAACCCGAC AGGACTATAA AGATACCAGG
     1801 CGTTTCCCCC TGGAAGCTCC CTCGTGCGCT CTCCTGTTCC GACCCTGCCG CTTACCGGAT
     1861 ACCTGTCCGC CTTTCTCCCT TCGGGAAGCG TGGCGCTTTC TCATAGCTCA CGCTGTAGGT
     1921 ATCTCAGTTC GGTGTAGGTC GTTCGCTCCA AGCTGGGCTG TGTGCACGAA CCCCCCGTTC
     1981 AGCCCGACCG CTGCGCCTTA TCCGGTAACT ATCGTCTTGA GTCCAACCCG GTAAGACACG
     2041 ACTTATCGCC ACTGGCAGCA GCCACTGGTA ACAGGATTAG CAGAGCGAGG TATGTAGGCG
     2101 GTGCTACAGA GTTCTTGAAG TGGTGGCCTA ACTACGGCTA CACTAGAAGA ACAGTATTTG
     2161 GTATCTGCGC TCTGCTGAAG CCAGTTACCT TCGGAAAAAG AGTTGGTAGC TCTTGATCCG
     2221 GCAAACAAAC CACCGCTGGT AGCGGTGGTT TTTTTGTTTG CAAGCAGCAG ATTACGCGCA
     2281 GAAAAAAAGG ATCTCAAGAA GATCCTTTGA TCTTTTCTAC GGGGTCTGAC GCTCAGTGGA
     2341 ACGAAAACTC ACGTTAAGGG ATTTTGGTCA TGAGgcgcac accgtggaaa cggatgaagg
     2401 cacgaaccca gttgacataa gcctgttcgg ttcgtaaact gtaatgcaag tagcgtatgc
     2461 gctcacgcaa ctggtccaga accttgaccg aacgcagcgg tggtaacggc gcagtggcgg
     2521 ttttcatggc ttgttatgac tgtttttttg tacagtctat gcctcgggca tccaagcagc
     2581 aagcgcgtta cgccgtgggt cgatgtttga tgttatggag cagcaacgat gttacgcagc
     2641 agcaacgatg ttacgcagca gggcagtcgc cctaaaacaa agttaggtgg ctcaagtatg
     2701 ggcatcattc gcacatgtag gctcggccct gaccaagtca aatccatgcg ggctgctctt
     2761 gatcttttcg gtcgtgagtt cggcgacgta gccacctact cccaacatca gccggactcc
     2821 gattacctcg ggaacttgct ccgtagtaag acattcatcg cgcttgctgc cttcgaccaa
     2881 gaagcggttg ttggcgctct cgcggcttac gttctgccca ggtttgagca gccgcgtagt
     2941 gagatctata tctatgatct cgcagtctcc ggcgagcacc ggaggcaggg cattgccacc
     3001 gcgctcatca atctcctcaa gcatgaggcc aacgcgcttg gtgcttatgt gatctacgtg
     3061 caagcagatt acggtgacga tcccgcagtg gctctctata caaagttggg catacgggaa
     3121 gaagtgatgc actttgatat cgacccaagt accgccacct aacaattcgt tcaagccgag
     3181 atcggcttcc cggccgcgga gttgttcggt aaa
//
