# Supplementary material for: A Modular Plasmid Assembly Kit for Multigene Expression, Gene Silencing and Silencing Rescue in Plants
Source: PLoS One. 2014 Feb 13;9(2):e88218. doi: 10.1371/journal.pone.0088218 (PMC3923767; doi:10.1371/journal.pone.0088218)
Supplement: File S1 — Sequences of Plasmids and Modules. Zip archive of annotated maps of toolkit plasmids and modules (Genbank format). (ZIP) [file pone.0088218.s012.zip › GG vector maps/LI Vector Maps/Fluorophores/GOI-noATG/LI C-D mOrange noATG (G58).gbk]

LOCUS       LI_C-D_mOrange_noATG_(G58)      3213 bp    DNA     circular UNA 15-Jun-2011
DEFINITION  
FEATURES             Location/Qualifiers
     CDS             complement(544..1248)
                     /gene="mOrange"
                     /label=mOrange
                     /ApEinfo_fwdcolor=cyan
                     /ApEinfo_revcolor=green
     Misc._feature   1733..2347
                     /label="replicon of pMB1"
ORIGIN
        1 gccgagatcg gcttcccggc cgcggagttg ttcggtaaat tgtcacaacg ccGCTCATGA
       61 CATTAACCTA TAAAAATAGG CGTATCACGA GGCCCTTTTG TCTCGCGCGT TTCGGTGATG
      121 ACGGTGAAAA CCTCTGACAC ATGCAGCTCC CGGAGAaGGT CACAGCTTGT CTGTAAGCGG
      181 ATGCCGGGAG CAGACAAGCC CGTCAGGGCG CGTCAGCGGG TGTTGGCGGG TGTCGGGGCT
      241 GGCTTAACTA TGCGGCATCA GAGCAGATTG TACTGAGAGT GCACCATATG CGGTGTGAAA
      301 TACCGCACAG ATGCGTAAGG AGAAAATACC GCATCAGGCG CCATTCGCCA TTCAGGCTGC
      361 GCAACTGTTG GGAAGGGCGA TCGGTGCGGG CCTCTTCGCT ATTACGCCAG CTGGCGAAAG
      421 GGGGATGTGC TGCAAGGCGA TTAAGTTGGG TAACGCCAGG GTTTTCCCAG TCACGACGTT
      481 GTAAAACGAC GGCCAGTGAA TTCGAGCTCG GTACCTCGTA GAAGACAACA GAGGTCTCAC
      541 CTTCTTGTAC AGCTCGTCCA TGCCGCCGGT GGAGTGGCGG CCCTCGGCGC GTTCGTACTG
      601 TTCCACGATG GTGTAGTCCT CGTTGTGGGA GGTGATGTCC AACTTGATGC CGACGATGTA
      661 GGCGCCGGGC AGCTGCACGG GCTTCTTGGC CTTGTAGGTG GTCTTGACCT CGGAGGTGTA
      721 GTGGCCGCCG TCCTTCAGCT TCAGCCTCAT CTTGATCTCG CCCTTCAGGG CGCCGTCCTC
      781 GGGGTACATC CGCTCGGAGG AGGCCTCCCA GCCCATGGTT TTCTTCTGCA TTACGGGGCC
      841 GTCGGAGGGG AAGTTGGTGC CGCGCAGCTT CACCTTGTAG ATGAACTCGC CGTCCTGCAG
      901 GGAGGAGTCC TGGGTCACGG TCACCACGCC GCCGTCCTCG AAGTTCATCA CGCGCTCCCA
      961 CTTGAAGCCC TCGGGGAAGG ACAGCTTGAA GTAGTCGGGG ATGTCGGCGG GGTGCTTCAC
     1021 GTAGGCCTTG GAGCCGTAGG TGAACTGAGG GGACAGGATG TCCCAGGCGA AGGGCAGGGG
     1081 GCCACCCTTG GTCACCTTCA GCTTAGCGGT CTGAAAGCCC TCGTAGGGGC GGCCCTCGCC
     1141 CTCGCCCTCG ATCTCGAACT CGTGGCCGTT CACaGAGCCC TCCATGCGCA CCTTGAAGCG
     1201 CATGAACTCC TTGATGATGG CCATGTTATT CTCCTCGCCC TTGCTCACGG TGTGAGACCC
     1261 GTAAAGTCTT CATCGAATGC ATCTAGATAT CGGATCCCGG GCCCGTCGAC TGCAGAGGCC
     1321 TGCATGCAAG CTTGGCGTAA TCATGGTCAT AGCTGTTTCC TGTGTGAAAT TGTTATCCGC
     1381 TCACAATTCC ACACAACATA CGAGCCGGAA GCATAAAGTG TAAAGCCTGG GGTGCCTAAT
     1441 GAGTGAGCTA ACTCACATTA ATTGCGTTGC GCTCACTGCC CGCTTTCCAG TCGGGAAACC
     1501 TGTCGTGCCA GCTGCATTAA TGAATCGGCC AACGCGCGGG GAGAGGCGGT TTGCGTATTG
     1561 GGCGCTCTTC CGCTTCCTCG CTCACTGACT CGCTGCGCTC GGTCGTTCGG CTGCGGCGAG
     1621 CGGTATCAGC TCACTCAAAG GCGGTAATAC GGTTATCCAC AGAATCAGGG GATAACGCAG
     1681 GAAAGAACAT GTGAGCAAAA GGCCAGCAAA AGGCCAGGAA CCGTAAAAAG GCCGCGTTGC
     1741 TGGCGTTTTT CCATAGGCTC CGCCCCCCTG ACGAGCATCA CAAAAATCGA CGCTCAAGTC
     1801 AGAGGTGGCG AAACCCGACA GGACTATAAA GATACCAGGC GTTTCCCCCT GGAAGCTCCC
     1861 TCGTGCGCTC TCCTGTTCCG ACCCTGCCGC TTACCGGATA CCTGTCCGCC TTTCTCCCTT
     1921 CGGGAAGCGT GGCGCTTTCT CATAGCTCAC GCTGTAGGTA TCTCAGTTCG GTGTAGGTCG
     1981 TTCGCTCCAA GCTGGGCTGT GTGCACGAAC CCCCCGTTCA GCCCGACCGC TGCGCCTTAT
     2041 CCGGTAACTA TCGTCTTGAG TCCAACCCGG TAAGACACGA CTTATCGCCA CTGGCAGCAG
     2101 CCACTGGTAA CAGGATTAGC AGAGCGAGGT ATGTAGGCGG TGCTACAGAG TTCTTGAAGT
     2161 GGTGGCCTAA CTACGGCTAC ACTAGAAGAA CAGTATTTGG TATCTGCGCT CTGCTGAAGC
     2221 CAGTTACCTT CGGAAAAAGA GTTGGTAGCT CTTGATCCGG CAAACAAACC ACCGCTGGTA
     2281 GCGGTGGTTT TTTTGTTTGC AAGCAGCAGA TTACGCGCAG AAAAAAAGGA TCTCAAGAAG
     2341 ATCCTTTGAT CTTTTCTACG GGGTCTGACG CTCAGTGGAA CGAAAACTCA CGTTAAGGGA
     2401 TTTTGGTCAT GAGgcgcaca ccgtggaaac ggatgaaggc acgaacccag ttgacataag
     2461 cctgttcggt tcgtaaactg taatgcaagt agcgtatgcg ctcacgcaac tggtccagaa
     2521 ccttgaccga acgcagcggt ggtaacggcg cagtggcggt tttcatggct tgttatgact
     2581 gtttttttgt acagtctatg cctcgggcat ccaagcagca agcgcgttac gccgtgggtc
     2641 gatgtttgat gttatggagc agcaacgatg ttacgcagca gcaacgatgt tacgcagcag
     2701 ggcagtcgcc ctaaaacaaa gttaggtggc tcaagtatgg gcatcattcg cacatgtagg
     2761 ctcggccctg accaagtcaa atccatgcgg gctgctcttg atcttttcgg tcgtgagttc
     2821 ggcgacgtag ccacctactc ccaacatcag ccggactccg attacctcgg gaacttgctc
     2881 cgtagtaaga cattcatcgc gcttgctgcc ttcgaccaag aagcggttgt tggcgctctc
     2941 gcggcttacg ttctgcccag gtttgagcag ccgcgtagtg agatctatat ctatgatctc
     3001 gcagtctccg gcgagcaccg gaggcagggc attgccaccg cgctcatcaa tctcctcaag
     3061 catgaggcca acgcgcttgg tgcttatgtg atctacgtgc aagcagatta cggtgacgat
     3121 cccgcagtgg ctctctatac aaagttgggc atacgggaag aagtgatgca ctttgatatc
     3181 gacccaagta ccgccaccta acaattcgtt caa
//
