# Supplementary material for: A Modular Plasmid Assembly Kit for Multigene Expression, Gene Silencing and Silencing Rescue in Plants
Source: PLoS One. 2014 Feb 13;9(2):e88218. doi: 10.1371/journal.pone.0088218 (PMC3923767; doi:10.1371/journal.pone.0088218)
Supplement: File S1 — Sequences of Plasmids and Modules. Zip archive of annotated maps of toolkit plasmids and modules (Genbank format). (ZIP) [file pone.0088218.s012.zip › GG vector maps/LI Vector Maps/Fluorophores/GOI-noATG/LI C-D T-Sapphire noATG (G55).gbk]

LOCUS       LI_C-D_T-Sapphire_noATG_(G55)      3222 bp    DNA     circular UNA 15-Jun-2011
DEFINITION  
FEATURES             Location/Qualifiers
     CDS             complement(539..1252)
                     /gene="T-Sapphire"
                     /label=T-Sapphire
                     /ApEinfo_fwdcolor=cyan
                     /ApEinfo_revcolor=green
     Misc._feature   1737..2351
                     /label="replicon of pMB1"
ORIGIN
        1 gatcggcttc ccggccgcgg agttgttcgg taaattgtca caacgccGCT CATGACATTA
       61 ACCTATAAAA ATAGGCGTAT CACGAGGCCC TTTTGTCTCG CGCGTTTCGG TGATGACGGT
      121 GAAAACCTCT GACACATGCA GCTCCCGGAG AaGGTCACAG CTTGTCTGTA AGCGGATGCC
      181 GGGAGCAGAC AAGCCCGTCA GGGCGCGTCA GCGGGTGTTG GCGGGTGTCG GGGCTGGCTT
      241 AACTATGCGG CATCAGAGCA GATTGTACTG AGAGTGCACC ATATGCGGTG TGAAATACCG
      301 CACAGATGCG TAAGGAGAAA ATACCGCATC AGGCGCCATT CGCCATTCAG GCTGCGCAAC
      361 TGTTGGGAAG GGCGATCGGT GCGGGCCTCT TCGCTATTAC GCCAGCTGGC GAAAGGGGGA
      421 TGTGCTGCAA GGCGATTAAG TTGGGTAACG CCAGGGTTTT CCCAGTCACG ACGTTGTAAA
      481 ACGACGGCCA GTGAATTCGA GCTCGGTACC TCGTAGAAGA CAACAGAGGT CTCACCTTCT
      541 TGTACAGCTC GTCCATGCCg AGAGTGATCC CGGCGGCGGT CACGAACTCC AGCAGGACCA
      601 TGTGATCGCG CTTCTCGTTG GGGTCTTTGC TCAGGGCGGA CTGGATGCTC AGGTAGTGGT
      661 TGTCGGGCAG CAGCACGGGG CCGTCGCCGA TGGGGGTGTT CTGCTGGTAG TGGTCGGCGA
      721 GCTGCACGCC GCCGTCCTCG ATGTTGTGGC GGATCTTGAA GTTGGCCTTG ATGCCGTTCT
      781 TCTGCTTGTC GGCCATGATA TAGACGTTGT GGCTGTTGAA GTTGTACTCC AGCTTGTGCC
      841 CCAGGATGTT GCCGTCCTCC TTGAAGTCGA TGCCCTTCAG CTCGATGCGG TTCACCAGGG
      901 TGTCGCCCTC GAACTTCACC TCGGCGCGGG TCTTGTAGTT GCCGTCGTCC TTGAAGAAGA
      961 TGGTGCGCTC CTGGACGTAG CCTTCGGGCA TGGCGGACTT GAAGAAGTCG TGCTGCTTCA
     1021 TGTGGTCGGG GTAGCGGGCG AACACCATCA CGCCGTAGGA GAAGGTGGTC ACGAGGGTGG
     1081 GCCAGGGCAC GGGCAGCTTG CCGGTGGTGC AGATGAACTT CAGGGTCAGC TTGCCGTAGG
     1141 TGGCATCGCC CTCGCCCTCG CCGGACACGC TGAACTTGTG GCCGTTTACG TCGCCGTCCA
     1201 GCTCGACCAG GATGGGCACC ACCCCGGTGA ACAGCTCCTC GCCCTTGCTC ACGGTGTGAG
     1261 ACCCGTAAAG TCTTCATCGA ATGCATCTAG ATATCGGATC CCGGGCCCGT CGACTGCAGA
     1321 GGCCTGCATG CAAGCTTGGC GTAATCATGG TCATAGCTGT TTCCTGTGTG AAATTGTTAT
     1381 CCGCTCACAA TTCCACACAA CATACGAGCC GGAAGCATAA AGTGTAAAGC CTGGGGTGCC
     1441 TAATGAGTGA GCTAACTCAC ATTAATTGCG TTGCGCTCAC TGCCCGCTTT CCAGTCGGGA
     1501 AACCTGTCGT GCCAGCTGCA TTAATGAATC GGCCAACGCG CGGGGAGAGG CGGTTTGCGT
     1561 ATTGGGCGCT CTTCCGCTTC CTCGCTCACT GACTCGCTGC GCTCGGTCGT TCGGCTGCGG
     1621 CGAGCGGTAT CAGCTCACTC AAAGGCGGTA ATACGGTTAT CCACAGAATC AGGGGATAAC
     1681 GCAGGAAAGA ACATGTGAGC AAAAGGCCAG CAAAAGGCCA GGAACCGTAA AAAGGCCGCG
     1741 TTGCTGGCGT TTTTCCATAG GCTCCGCCCC CCTGACGAGC ATCACAAAAA TCGACGCTCA
     1801 AGTCAGAGGT GGCGAAACCC GACAGGACTA TAAAGATACC AGGCGTTTCC CCCTGGAAGC
     1861 TCCCTCGTGC GCTCTCCTGT TCCGACCCTG CCGCTTACCG GATACCTGTC CGCCTTTCTC
     1921 CCTTCGGGAA GCGTGGCGCT TTCTCATAGC TCACGCTGTA GGTATCTCAG TTCGGTGTAG
     1981 GTCGTTCGCT CCAAGCTGGG CTGTGTGCAC GAACCCCCCG TTCAGCCCGA CCGCTGCGCC
     2041 TTATCCGGTA ACTATCGTCT TGAGTCCAAC CCGGTAAGAC ACGACTTATC GCCACTGGCA
     2101 GCAGCCACTG GTAACAGGAT TAGCAGAGCG AGGTATGTAG GCGGTGCTAC AGAGTTCTTG
     2161 AAGTGGTGGC CTAACTACGG CTACACTAGA AGAACAGTAT TTGGTATCTG CGCTCTGCTG
     2221 AAGCCAGTTA CCTTCGGAAA AAGAGTTGGT AGCTCTTGAT CCGGCAAACA AACCACCGCT
     2281 GGTAGCGGTG GTTTTTTTGT TTGCAAGCAG CAGATTACGC GCAGAAAAAA AGGATCTCAA
     2341 GAAGATCCTT TGATCTTTTC TACGGGGTCT GACGCTCAGT GGAACGAAAA CTCACGTTAA
     2401 GGGATTTTGG TCATGAGgcg cacaccgtgg aaacggatga aggcacgaac ccagttgaca
     2461 taagcctgtt cggttcgtaa actgtaatgc aagtagcgta tgcgctcacg caactggtcc
     2521 agaaccttga ccgaacgcag cggtggtaac ggcgcagtgg cggttttcat ggcttgttat
     2581 gactgttttt ttgtacagtc tatgcctcgg gcatccaagc agcaagcgcg ttacgccgtg
     2641 ggtcgatgtt tgatgttatg gagcagcaac gatgttacgc agcagcaacg atgttacgca
     2701 gcagggcagt cgccctaaaa caaagttagg tggctcaagt atgggcatca ttcgcacatg
     2761 taggctcggc cctgaccaag tcaaatccat gcgggctgct cttgatcttt tcggtcgtga
     2821 gttcggcgac gtagccacct actcccaaca tcagccggac tccgattacc tcgggaactt
     2881 gctccgtagt aagacattca tcgcgcttgc tgccttcgac caagaagcgg ttgttggcgc
     2941 tctcgcggct tacgttctgc ccaggtttga gcagccgcgt agtgagatct atatctatga
     3001 tctcgcagtc tccggcgagc accggaggca gggcattgcc accgcgctca tcaatctcct
     3061 caagcatgag gccaacgcgc ttggtgctta tgtgatctac gtgcaagcag attacggtga
     3121 cgatcccgca gtggctctct atacaaagtt gggcatacgg gaagaagtga tgcactttga
     3181 tatcgaccca agtaccgcca cctaacaatt cgttcaagcc ga
//
