# Supplementary material for: A Modular Plasmid Assembly Kit for Multigene Expression, Gene Silencing and Silencing Rescue in Plants
Source: PLoS One. 2014 Feb 13;9(2):e88218. doi: 10.1371/journal.pone.0088218 (PMC3923767; doi:10.1371/journal.pone.0088218)
Supplement: File S1 — Sequences of Plasmids and Modules. Zip archive of annotated maps of toolkit plasmids and modules (Genbank format). (ZIP) [file pone.0088218.s012.zip › GG vector maps/LI Vector Maps/Fluorophores/GOI-noATG/LI C-D YFP noATG (G54).gbk]

LOCUS       LI_C-D_YFP_noATG_(G54)      3221 bp    DNA     circular UNA 15-Jun-2011
DEFINITION  
FEATURES             Location/Qualifiers
     CDS             complement(456..1169)
                     /vntifkey="4"
                     /label=YFPv
     Misc._feature   1654..2268
                     /label="replicon of pMB1"
ORIGIN
        1 CGAGGCCCTT TTGTCTCGCG CGTTTCGGTG ATGACGGTGA AAACCTCTGA CACATGCAGC
       61 TCCCGGAGAa GGTCACAGCT TGTCTGTAAG CGGATGCCGG GAGCAGACAA GCCCGTCAGG
      121 GCGCGTCAGC GGGTGTTGGC GGGTGTCGGG GCTGGCTTAA CTATGCGGCA TCAGAGCAGA
      181 TTGTACTGAG AGTGCACCAT ATGCGGTGTG AAATACCGCA CAGATGCGTA AGGAGAAAAT
      241 ACCGCATCAG GCGCCATTCG CCATTCAGGC TGCGCAACTG TTGGGAAGGG CGATCGGTGC
      301 GGGCCTCTTC GCTATTACGC CAGCTGGCGA AAGGGGGATG TGCTGCAAGG CGATTAAGTT
      361 GGGTAACGCC AGGGTTTTCC CAGTCACGAC GTTGTAAAAC GACGGCCAGT GAATTCGAGC
      421 TCGGTACCTC GAGAAGACAA CAGAGGTCTC ACCTTCTTGT ACAGCTCGTC CATGCCGAGA
      481 GTGATCCCGG CGGCGGTCAC GAACTCCAGC AGGACCATGT GATCGCGCTT CTCGTTGGGG
      541 TCTTTGCTCA GGGCGGACTG GTAGCTCAGG TAGTGGTTGT CGGGCAGCAG CACGGGGCCG
      601 TCGCCGATGG GGGTGTTCTG CTGGTAGTGG TCGGCGAGCT GCACGCCGCC GTCCTCGATG
      661 TTGTGGCGGA TCTTGAAGTT GGCCTTGATG CCGTTCTTCT GCTTGTCGGC GGTGATATAG
      721 ACGTTGTGGC TGTTGTAGTT GTACTCCAGC TTGTGCCCCA GGATGTTGCC GTCCTCCTTG
      781 AAGTCGATGC CCTTCAGCTC GATGCGGTTC ACCAGGGTGT CGCCCTCGAA CTTCACCTCG
      841 GCGCGGGTCT TGTAGTTGCC GTCGTCCTTG AAGAAGATGG TGCGCTCCTG GACGTAGCCT
      901 TCGGGCATGG CGGACTTGAA GAAGTCGTGC TGCTTCATGT GGTCGGGGTA GCGGGCGAAG
      961 CACTGCAGGC CGTAGCCCAG GGTGGTCACG AGGGTGGGCC AGGGCACGGG CAGCTTGCCG
     1021 GTGGTGCAGA TCAGCTTCAG GGTCAGCTTG CCGTAGGTGG CATCGCCCTC GCCCTCGCCG
     1081 GACACGCTGA ACTTGTGGCC GTTTACGTCG CCGTCCAGCT CGACCAGGAT GGGCACCACC
     1141 CCGGTGAACA GCTCCTCGCC CTTGCTCACG GTGTGAGACC CGTAAAGTCT TCATCGAATG
     1201 CATCTAGATA TCGGATCCCG GGCCCGTCGA CTGCAGAGGC CTGCATGCAA GCTTGGCGTA
     1261 ATCATGGTCA TAGCTGTTTC CTGTGTGAAA TTGTTATCCG CTCACAATTC CACACAACAT
     1321 ACGAGCCGGA AGCATAAAGT GTAAAGCCTG GGGTGCCTAA TGAGTGAGCT AACTCACATT
     1381 AATTGCGTTG CGCTCACTGC CCGCTTTCCA GTCGGGAAAC CTGTCGTGCC AGCTGCATTA
     1441 ATGAATCGGC CAACGCGCGG GGAGAGGCGG TTTGCGTATT GGGCGCTCTT CCGCTTCCTC
     1501 GCTCACTGAC TCGCTGCGCT CGGTCGTTCG GCTGCGGCGA GCGGTATCAG CTCACTCAAA
     1561 GGCGGTAATA CGGTTATCCA CAGAATCAGG GGATAACGCA GGAAAGAACA TGTGAGCAAA
     1621 AGGCCAGCAA AAGGCCAGGA ACCGTAAAAA GGCCGCGTTG CTGGCGTTTT TCCATAGGCT
     1681 CCGCCCCCCT GACGAGCATC ACAAAAATCG ACGCTCAAGT CAGAGGTGGC GAAACCCGAC
     1741 AGGACTATAA AGATACCAGG CGTTTCCCCC TGGAAGCTCC CTCGTGCGCT CTCCTGTTCC
     1801 GACCCTGCCG CTTACCGGAT ACCTGTCCGC CTTTCTCCCT TCGGGAAGCG TGGCGCTTTC
     1861 TCATAGCTCA CGCTGTAGGT ATCTCAGTTC GGTGTAGGTC GTTCGCTCCA AGCTGGGCTG
     1921 TGTGCACGAA CCCCCCGTTC AGCCCGACCG CTGCGCCTTA TCCGGTAACT ATCGTCTTGA
     1981 GTCCAACCCG GTAAGACACG ACTTATCGCC ACTGGCAGCA GCCACTGGTA ACAGGATTAG
     2041 CAGAGCGAGG TATGTAGGCG GTGCTACAGA GTTCTTGAAG TGGTGGCCTA ACTACGGCTA
     2101 CACTAGAAGA ACAGTATTTG GTATCTGCGC TCTGCTGAAG CCAGTTACCT TCGGAAAAAG
     2161 AGTTGGTAGC TCTTGATCCG GCAAACAAAC CACCGCTGGT AGCGGTGGTT TTTTTGTTTG
     2221 CAAGCAGCAG ATTACGCGCA GAAAAAAAGG ATCTCAAGAA GATCCTTTGA TCTTTTCTAC
     2281 GGGGTCTGAC GCTCAGTGGA ACGAAAACTC ACGTTAAGGG ATTTTGGTCA TGAGgcgcac
     2341 accgtggaaa cggatgaagg cacgaaccca gttgacataa gcctgttcgg ttcgtaaact
     2401 gtaatgcaag tagcgtatgc gctcacgcaa ctggtccaga accttgaccg aacgcagcgg
     2461 tggtaacggc gcagtggcgg ttttcatggc ttgttatgac tgtttttttg tacagtctat
     2521 gcctcgggca tccaagcagc aagcgcgtta cgccgtgggt cgatgtttga tgttatggag
     2581 cagcaacgat gttacgcagc agcaacgatg ttacgcagca gggcagtcgc cctaaaacaa
     2641 agttaggtgg ctcaagtatg ggcatcattc gcacatgtag gctcggccct gaccaagtca
     2701 aatccatgcg ggctgctctt gatcttttcg gtcgtgagtt cggcgacgta gccacctact
     2761 cccaacatca gccggactcc gattacctcg ggaacttgct ccgtagtaag acattcatcg
     2821 cgcttgctgc cttcgaccaa gaagcggttg ttggcgctct cgcggcttac gttctgccca
     2881 ggtttgagca gccgcgtagt gagatctata tctatgatct cgcagtctcc ggcgagcacc
     2941 ggaggcaggg cattgccacc gcgctcatca atctcctcaa gcatgaggcc aacgcgcttg
     3001 gtgcttatgt gatctacgtg caagcagatt acggtgacga tcccgcagtg gctctctata
     3061 caaagttggg catacgggaa gaagtgatgc actttgatat cgacccaagt accgccacct
     3121 aacaattcgt tcaagccgag atcggcttcc cggccgcgga gttgttcggt aaattgtcac
     3181 aacgccGCTC ATGACATTAA CCTATAAAAA TAGGCGTATC A
//
