# Supplementary material for: A Modular Plasmid Assembly Kit for Multigene Expression, Gene Silencing and Silencing Rescue in Plants
Source: PLoS One. 2014 Feb 13;9(2):e88218. doi: 10.1371/journal.pone.0088218 (PMC3923767; doi:10.1371/journal.pone.0088218)
Supplement: File S1 — Sequences of Plasmids and Modules. Zip archive of annotated maps of toolkit plasmids and modules (Genbank format). (ZIP) [file pone.0088218.s012.zip › GG vector maps/LI Vector Maps/Fluorophores/GOI/LI C-D mCherry (G23).gbk]

LOCUS       LI_C-D_mCherry_(G23)      3196 bp    DNA     circular UNA 15-Jun-2011
DEFINITION  
FEATURES             Location/Qualifiers
     CDS             727..1445
                     /label=mCherry
     Misc._feature   1864..2478
                     /label="replicon of pMB1"
ORIGIN
        1 ggccaacgcg cttggtgctt atgtgatcta cgtgcaagca gattacggtg acgatcccgc
       61 agtggctctc tatacaaagt tgggcatacg ggaagaagtg atgcactttg atatcgaccc
      121 aagtaccgcc acctaacaat tcgttcaagc cgagatcggc ttcccggccg cggagttgtt
      181 cggtaaattg tcacaacgcc GCTCATGACA TTAACCTATA AAAATAGGCG TATCACGAGG
      241 CCCTTTTGTC TCGCGCGTTT CGGTGATGAC GGTGAAAACC TCTGACACAT GCAGCTCCCG
      301 GAGAaGGTCA CAGCTTGTCT GTAAGCGGAT GCCGGGAGCA GACAAGCCCG TCAGGGCGCG
      361 TCAGCGGGTG TTGGCGGGTG TCGGGGCTGG CTTAACTATG CGGCATCAGA GCAGATTGTA
      421 CTGAGAGTGC ACCATATGCG GTGTGAAATA CCGCACAGAT GCGTAAGGAG AAAATACCGC
      481 ATCAGGCGCC ATTCGCCATT CAGGCTGCGC AACTGTTGGG AAGGGCGATC GGTGCGGGCC
      541 TCTTCGCTAT TACGCCAGCT GGCGAAAGGG GGATGTGCTG CAAGGCGATT AAGTTGGGTA
      601 ACGCCAGGGT TTTCCCAGTC ACGACGTTGT AAAACGACGG CCAGTGAATT CGAGCTCGGT
      661 ACCTCGCGAA TGCATCTAGA TATCGGATCC CGGGCCCGTC GACTGCAGAG GTACGGGTCT
      721 CACACCATGG TGAGCAAGGG CGAGGAGGAT AACATGGCCA TCATCAAGGA GTTCATGCGC
      781 TTCAAGGTGC ACATGGAGGG CTCCGTGAAC GGCCACGAGT TCGAGATCGA GGGCGAGGGC
      841 GAGGGCCGCC CCTACGAGGG CACCCAGACC GCCAAGCTGA AGGTGACCAA GGGTGGCCCC
      901 CTGCCCTTCG CCTGGGACAT CCTGTCCCCT CAGTTCATGT ACGGCTCCAA GGCCTACGTG
      961 AAGCACCCCG CCGACATCCC CGACTACTTG AAGCTGTCCT TCCCCGAGGG CTTCAAGTGG
     1021 GAGCGCGTGA TGAACTTCGA GGACGGCGGC GTGGTGACCG TGACCCAGGA CTCCTCCCTG
     1081 CAGGACGGCG AGTTCATCTA CAAGGTGAAG CTGCGCGGCA CCAACTTCCC CTCCGACGGC
     1141 CCCGTAATGC AGAAGAAAAC CATGGGCTGG GAGGCCTCCT CCGAGCGGAT GTACCCCGAG
     1201 GACGGCGCCC TGAAGGGCGA GATCAAGCAG AGGCTGAAGC TGAAGGACGG CGGCCACTAC
     1261 GACGCTGAGG TCAAGACCAC CTACAAGGCC AAGAAGCCCG TGCAGCTGCC CGGCGCCTAC
     1321 AACGTCAACA TCAAGTTGGA CATCACCTCC CACAACGAGG ACTACACCAT CGTGGAACAG
     1381 TACGAACGCG CCGAGGGCCG CCACTCCACC GGCGGCATGG ACGAGCTGTA CAAGAAGGTG
     1441 AGACCTCTGC CTGCATGCAA GCTTGGCGTA ATCATGGTCA TAGCTGTTTC CTGTGTGAAA
     1501 TTGTTATCCG CTCACAATTC CACACAACAT ACGAGCCGGA AGCATAAAGT GTAAAGCCTG
     1561 GGGTGCCTAA TGAGTGAGCT AACTCACATT AATTGCGTTG CGCTCACTGC CCGCTTTCCA
     1621 GTCGGGAAAC CTGTCGTGCC AGCTGCATTA ATGAATCGGC CAACGCGCGG GGAGAGGCGG
     1681 TTTGCGTATT GGGCGCTCTT CCGCTTCCTC GCTCACTGAC TCGCTGCGCT CGGTCGTTCG
     1741 GCTGCGGCGA GCGGTATCAG CTCACTCAAA GGCGGTAATA CGGTTATCCA CAGAATCAGG
     1801 GGATAACGCA GGAAAGAACA TGTGAGCAAA AGGCCAGCAA AAGGCCAGGA ACCGTAAAAA
     1861 GGCCGCGTTG CTGGCGTTTT TCCATAGGCT CCGCCCCCCT GACGAGCATC ACAAAAATCG
     1921 ACGCTCAAGT CAGAGGTGGC GAAACCCGAC AGGACTATAA AGATACCAGG CGTTTCCCCC
     1981 TGGAAGCTCC CTCGTGCGCT CTCCTGTTCC GACCCTGCCG CTTACCGGAT ACCTGTCCGC
     2041 CTTTCTCCCT TCGGGAAGCG TGGCGCTTTC TCATAGCTCA CGCTGTAGGT ATCTCAGTTC
     2101 GGTGTAGGTC GTTCGCTCCA AGCTGGGCTG TGTGCACGAA CCCCCCGTTC AGCCCGACCG
     2161 CTGCGCCTTA TCCGGTAACT ATCGTCTTGA GTCCAACCCG GTAAGACACG ACTTATCGCC
     2221 ACTGGCAGCA GCCACTGGTA ACAGGATTAG CAGAGCGAGG TATGTAGGCG GTGCTACAGA
     2281 GTTCTTGAAG TGGTGGCCTA ACTACGGCTA CACTAGAAGA ACAGTATTTG GTATCTGCGC
     2341 TCTGCTGAAG CCAGTTACCT TCGGAAAAAG AGTTGGTAGC TCTTGATCCG GCAAACAAAC
     2401 CACCGCTGGT AGCGGTGGTT TTTTTGTTTG CAAGCAGCAG ATTACGCGCA GAAAAAAAGG
     2461 ATCTCAAGAA GATCCTTTGA TCTTTTCTAC GGGGTCTGAC GCTCAGTGGA ACGAAAACTC
     2521 ACGTTAAGGG ATTTTGGTCA TGAGgcgcac accgtggaaa cggatgaagg cacgaaccca
     2581 gttgacataa gcctgttcgg ttcgtaaact gtaatgcaag tagcgtatgc gctcacgcaa
     2641 ctggtccaga accttgaccg aacgcagcgg tggtaacggc gcagtggcgg ttttcatggc
     2701 ttgttatgac tgtttttttg tacagtctat gcctcgggca tccaagcagc aagcgcgtta
     2761 cgccgtgggt cgatgtttga tgttatggag cagcaacgat gttacgcagc agcaacgatg
     2821 ttacgcagca gggcagtcgc cctaaaacaa agttaggtgg ctcaagtatg ggcatcattc
     2881 gcacatgtag gctcggccct gaccaagtca aatccatgcg ggctgctctt gatcttttcg
     2941 gtcgtgagtt cggcgacgta gccacctact cccaacatca gccggactcc gattacctcg
     3001 ggaacttgct ccgtagtaag acattcatcg cgcttgctgc cttcgaccaa gaagcggttg
     3061 ttggcgctct cgcggcttac gttctgccca ggtttgagca gccgcgtagt gagatctata
     3121 tctatgatct cgcagtctcc ggcgagcacc ggaggcaggg cattgccacc gcgctcatca
     3181 atctcctcaa gcatga
//
