# Supplementary material for: A Modular Plasmid Assembly Kit for Multigene Expression, Gene Silencing and Silencing Rescue in Plants
Source: PLoS One. 2014 Feb 13;9(2):e88218. doi: 10.1371/journal.pone.0088218 (PMC3923767; doi:10.1371/journal.pone.0088218)
Supplement: File S1 — Sequences of Plasmids and Modules. Zip archive of annotated maps of toolkit plasmids and modules (Genbank format). (ZIP) [file pone.0088218.s012.zip › GG vector maps/LI Vector Maps/Fluorophores/GOI/LI C-D mOrange (G24).gbk]

LOCUS       LI_C-D_mOrange_(G24)      3196 bp    DNA     circular UNA 15-Jun-2011
DEFINITION  
FEATURES             Location/Qualifiers
     CDS             1129..1847
                     /gene="mOrange"
                     /label=mOrange
                     /ApEinfo_fwdcolor=cyan
                     /ApEinfo_revcolor=green
     Misc._feature   2266..2880
                     /label="replicon of pMB1"
ORIGIN
        1 aacgatgtta cgcagcagca acgatgttac gcagcagggc agtcgcccta aaacaaagtt
       61 aggtggctca agtatgggca tcattcgcac atgtaggctc ggccctgacc aagtcaaatc
      121 catgcgggct gctcttgatc ttttcggtcg tgagttcggc gacgtagcca cctactccca
      181 acatcagccg gactccgatt acctcgggaa cttgctccgt agtaagacat tcatcgcgct
      241 tgctgccttc gaccaagaag cggttgttgg cgctctcgcg gcttacgttc tgcccaggtt
      301 tgagcagccg cgtagtgaga tctatatcta tgatctcgca gtctccggcg agcaccggag
      361 gcagggcatt gccaccgcgc tcatcaatct cctcaagcat gaggccaacg cgcttggtgc
      421 ttatgtgatc tacgtgcaag cagattacgg tgacgatccc gcagtggctc tctatacaaa
      481 gttgggcata cgggaagaag tgatgcactt tgatatcgac ccaagtaccg ccacctaaca
      541 attcgttcaa gccgagatcg gcttcccggc cgcggagttg ttcggtaaat tgtcacaacg
      601 ccGCTCATGA CATTAACCTA TAAAAATAGG CGTATCACGA GGCCCTTTTG TCTCGCGCGT
      661 TTCGGTGATG ACGGTGAAAA CCTCTGACAC ATGCAGCTCC CGGAGAaGGT CACAGCTTGT
      721 CTGTAAGCGG ATGCCGGGAG CAGACAAGCC CGTCAGGGCG CGTCAGCGGG TGTTGGCGGG
      781 TGTCGGGGCT GGCTTAACTA TGCGGCATCA GAGCAGATTG TACTGAGAGT GCACCATATG
      841 CGGTGTGAAA TACCGCACAG ATGCGTAAGG AGAAAATACC GCATCAGGCG CCATTCGCCA
      901 TTCAGGCTGC GCAACTGTTG GGAAGGGCGA TCGGTGCGGG CCTCTTCGCT ATTACGCCAG
      961 CTGGCGAAAG GGGGATGTGC TGCAAGGCGA TTAAGTTGGG TAACGCCAGG GTTTTCCCAG
     1021 TCACGACGTT GTAAAACGAC GGCCAGTGAA TTCGAGCTCG GTACCTCGCG AATGCATCTA
     1081 GATATCGGAT CCCGGGCCCG TCGACTGCAG AGGTACGGGT CTCACACCAT GGTGAGCAAG
     1141 GGCGAGGAGA ATAACATGGC CATCATCAAG GAGTTCATGC GCTTCAAGGT GCGCATGGAG
     1201 GGCTCtGTGA ACGGCCACGA GTTCGAGATC GAGGGCGAGG GCGAGGGCCG CCCCTACGAG
     1261 GGCTTTCAGA CCGCTAAGCT GAAGGTGACC AAGGGTGGCC CCCTGCCCTT CGCCTGGGAC
     1321 ATCCTGTCCC CTCAGTTCAC CTACGGCTCC AAGGCCTACG TGAAGCACCC CGCCGACATC
     1381 CCCGACTACT TCAAGCTGTC CTTCCCCGAG GGCTTCAAGT GGGAGCGCGT GATGAACTTC
     1441 GAGGACGGCG GCGTGGTGAC CGTGACCCAG GACTCCTCCC TGCAGGACGG CGAGTTCATC
     1501 TACAAGGTGA AGCTGCGCGG CACCAACTTC CCCTCCGACG GCCCCGTAAT GCAGAAGAAA
     1561 ACCATGGGCT GGGAGGCCTC CTCCGAGCGG ATGTACCCCG AGGACGGCGC CCTGAAGGGC
     1621 GAGATCAAGA TGAGGCTGAA GCTGAAGGAC GGCGGCCACT ACACCTCCGA GGTCAAGACC
     1681 ACCTACAAGG CCAAGAAGCC CGTGCAGCTG CCCGGCGCCT ACATCGTCGG CATCAAGTTG
     1741 GACATCACCT CCCACAACGA GGACTACACC ATCGTGGAAC AGTACGAACG CGCCGAGGGC
     1801 CGCCACTCCA CCGGCGGCAT GGACGAGCTG TACAAGAAGG TGAGACCTCT GCCTGCATGC
     1861 AAGCTTGGCG TAATCATGGT CATAGCTGTT TCCTGTGTGA AATTGTTATC CGCTCACAAT
     1921 TCCACACAAC ATACGAGCCG GAAGCATAAA GTGTAAAGCC TGGGGTGCCT AATGAGTGAG
     1981 CTAACTCACA TTAATTGCGT TGCGCTCACT GCCCGCTTTC CAGTCGGGAA ACCTGTCGTG
     2041 CCAGCTGCAT TAATGAATCG GCCAACGCGC GGGGAGAGGC GGTTTGCGTA TTGGGCGCTC
     2101 TTCCGCTTCC TCGCTCACTG ACTCGCTGCG CTCGGTCGTT CGGCTGCGGC GAGCGGTATC
     2161 AGCTCACTCA AAGGCGGTAA TACGGTTATC CACAGAATCA GGGGATAACG CAGGAAAGAA
     2221 CATGTGAGCA AAAGGCCAGC AAAAGGCCAG GAACCGTAAA AAGGCCGCGT TGCTGGCGTT
     2281 TTTCCATAGG CTCCGCCCCC CTGACGAGCA TCACAAAAAT CGACGCTCAA GTCAGAGGTG
     2341 GCGAAACCCG ACAGGACTAT AAAGATACCA GGCGTTTCCC CCTGGAAGCT CCCTCGTGCG
     2401 CTCTCCTGTT CCGACCCTGC CGCTTACCGG ATACCTGTCC GCCTTTCTCC CTTCGGGAAG
     2461 CGTGGCGCTT TCTCATAGCT CACGCTGTAG GTATCTCAGT TCGGTGTAGG TCGTTCGCTC
     2521 CAAGCTGGGC TGTGTGCACG AACCCCCCGT TCAGCCCGAC CGCTGCGCCT TATCCGGTAA
     2581 CTATCGTCTT GAGTCCAACC CGGTAAGACA CGACTTATCG CCACTGGCAG CAGCCACTGG
     2641 TAACAGGATT AGCAGAGCGA GGTATGTAGG CGGTGCTACA GAGTTCTTGA AGTGGTGGCC
     2701 TAACTACGGC TACACTAGAA GAACAGTATT TGGTATCTGC GCTCTGCTGA AGCCAGTTAC
     2761 CTTCGGAAAA AGAGTTGGTA GCTCTTGATC CGGCAAACAA ACCACCGCTG GTAGCGGTGG
     2821 TTTTTTTGTT TGCAAGCAGC AGATTACGCG CAGAAAAAAA GGATCTCAAG AAGATCCTTT
     2881 GATCTTTTCT ACGGGGTCTG ACGCTCAGTG GAACGAAAAC TCACGTTAAG GGATTTTGGT
     2941 CATGAGgcgc acaccgtgga aacggatgaa ggcacgaacc cagttgacat aagcctgttc
     3001 ggttcgtaaa ctgtaatgca agtagcgtat gcgctcacgc aactggtcca gaaccttgac
     3061 cgaacgcagc ggtggtaacg gcgcagtggc ggttttcatg gcttgttatg actgtttttt
     3121 tgtacagtct atgcctcggg catccaagca gcaagcgcgt tacgccgtgg gtcgatgttt
     3181 gatgttatgg agcagc
//
