# Supplementary material for: A Modular Plasmid Assembly Kit for Multigene Expression, Gene Silencing and Silencing Rescue in Plants
Source: PLoS One. 2014 Feb 13;9(2):e88218. doi: 10.1371/journal.pone.0088218 (PMC3923767; doi:10.1371/journal.pone.0088218)
Supplement: File S1 — Sequences of Plasmids and Modules. Zip archive of annotated maps of toolkit plasmids and modules (Genbank format). (ZIP) [file pone.0088218.s012.zip › GG vector maps/LI Vector Maps/Fluorophores/GOI/LI C-D t-sapphire (G21).gbk]

LOCUS       LI_C-D_t-sapphire_(G21)      3205 bp    DNA     circular UNA 15-Jun-2011
DEFINITION  
FEATURES             Location/Qualifiers
     CDS             1147..1863
                     /gene="T-Sapphire"
                     /label=T-Sapphire
                     /ApEinfo_fwdcolor=cyan
                     /ApEinfo_revcolor=green
     Misc._feature   2293..2907
                     /label="replicon of pMB1"
ORIGIN
        1 ttgatgttat ggagcagcaa cgatgttacg cagcagcaac gatgttacgc agcagggcag
       61 tcgccctaaa acaaagttag gtggctcaag tatgggcatc attcgcacat gtaggctcgg
      121 ccctgaccaa gtcaaatcca tgcgggctgc tcttgatctt ttcggtcgtg agttcggcga
      181 cgtagccacc tactcccaac atcagccgga ctccgattac ctcgggaact tgctccgtag
      241 taagacattc atcgcgcttg ctgccttcga ccaagaagcg gttgttggcg ctctcgcggc
      301 ttacgttctg cccaggtttg agcagccgcg tagtgagatc tatatctatg atctcgcagt
      361 ctccggcgag caccggaggc agggcattgc caccgcgctc atcaatctcc tcaagcatga
      421 ggccaacgcg cttggtgctt atgtgatcta cgtgcaagca gattacggtg acgatcccgc
      481 agtggctctc tatacaaagt tgggcatacg ggaagaagtg atgcactttg atatcgaccc
      541 aagtaccgcc acctaacaat tcgttcaagc cgagatcggc ttcccggccg cggagttgtt
      601 cggtaaattg tcacaacgcc GCTCATGACA TTAACCTATA AAAATAGGCG TATCACGAGG
      661 CCCTTTTGTC TCGCGCGTTT CGGTGATGAC GGTGAAAACC TCTGACACAT GCAGCTCCCG
      721 GAGAaGGTCA CAGCTTGTCT GTAAGCGGAT GCCGGGAGCA GACAAGCCCG TCAGGGCGCG
      781 TCAGCGGGTG TTGGCGGGTG TCGGGGCTGG CTTAACTATG CGGCATCAGA GCAGATTGTA
      841 CTGAGAGTGC ACCATATGCG GTGTGAAATA CCGCACAGAT GCGTAAGGAG AAAATACCGC
      901 ATCAGGCGCC ATTCGCCATT CAGGCTGCGC AACTGTTGGG AAGGGCGATC GGTGCGGGCC
      961 TCTTCGCTAT TACGCCAGCT GGCGAAAGGG GGATGTGCTG CAAGGCGATT AAGTTGGGTA
     1021 ACGCCAGGGT TTTCCCAGTC ACGACGTTGT AAAACGACGG CCAGTGAATT CGAGCTCGGT
     1081 ACCTCGCGAA TGCATCTAGA TATCGGATCC CGGGCCCGTC GACTGCAGAG GTACGGGTCT
     1141 CACACCATGG TGAGCAAGGG CGAGGAGCTG TTCACCGGGG TGGTGCCCAT CCTGGTCGAG
     1201 CTGGACGGCG ACGTAAACGG CCACAAGTTC AGCGTGTCCG GCGAGGGCGA GGGCGATGCC
     1261 ACCTACGGCA AGCTGACCCT GAAGTTCATC TGCACCACCG GCAAGCTGCC CGTGCCCTGG
     1321 CCCACCCTCG TGACCACCTT CTCCTACGGC GTGATGGTGT TCGCCCGCTA CCCCGACCAC
     1381 ATGAAGCAGC ACGACTTCTT CAAGTCCGCC ATGCCCGAAG GCTACGTCCA GGAGCGCACC
     1441 ATCTTCTTCA AGGACGACGG CAACTACAAG ACCCGCGCCG AGGTGAAGTT CGAGGGCGAC
     1501 ACCCTGGTGA ACCGCATCGA GCTGAAGGGC ATCGACTTCA AGGAGGACGG CAACATCCTG
     1561 GGGCACAAGC TGGAGTACAA CTTCAACAGC CACAACGTCT ATATCATGGC CGACAAGCAG
     1621 AAGAACGGCA TCAAGGCCAA CTTCAAGATC CGCCACAACA TCGAGGACGG CGGCGTGCAG
     1681 CTCGCCGACC ACTACCAGCA GAACACCCCC ATCGGCGACG GCCCCGTGCT GCTGCCCGAC
     1741 AACCACTACC TGAGCATCCA GTCCGCCCTG AGCAAAGACC CCAACGAGAA GCGCGATCAC
     1801 ATGGTCCTGC TGGAGTTCGT GACCGCCGCC GGGATCACTC TcGGCATGGA CGAGCTGTAC
     1861 AAGAAGGTGA GACCTCTGCC TGCATGCAAG CTTGGCGTAA TCATGGTCAT AGCTGTTTCC
     1921 TGTGTGAAAT TGTTATCCGC TCACAATTCC ACACAACATA CGAGCCGGAA GCATAAAGTG
     1981 TAAAGCCTGG GGTGCCTAAT GAGTGAGCTA ACTCACATTA ATTGCGTTGC GCTCACTGCC
     2041 CGCTTTCCAG TCGGGAAACC TGTCGTGCCA GCTGCATTAA TGAATCGGCC AACGCGCGGG
     2101 GAGAGGCGGT TTGCGTATTG GGCGCTCTTC CGCTTCCTCG CTCACTGACT CGCTGCGCTC
     2161 GGTCGTTCGG CTGCGGCGAG CGGTATCAGC TCACTCAAAG GCGGTAATAC GGTTATCCAC
     2221 AGAATCAGGG GATAACGCAG GAAAGAACAT GTGAGCAAAA GGCCAGCAAA AGGCCAGGAA
     2281 CCGTAAAAAG GCCGCGTTGC TGGCGTTTTT CCATAGGCTC CGCCCCCCTG ACGAGCATCA
     2341 CAAAAATCGA CGCTCAAGTC AGAGGTGGCG AAACCCGACA GGACTATAAA GATACCAGGC
     2401 GTTTCCCCCT GGAAGCTCCC TCGTGCGCTC TCCTGTTCCG ACCCTGCCGC TTACCGGATA
     2461 CCTGTCCGCC TTTCTCCCTT CGGGAAGCGT GGCGCTTTCT CATAGCTCAC GCTGTAGGTA
     2521 TCTCAGTTCG GTGTAGGTCG TTCGCTCCAA GCTGGGCTGT GTGCACGAAC CCCCCGTTCA
     2581 GCCCGACCGC TGCGCCTTAT CCGGTAACTA TCGTCTTGAG TCCAACCCGG TAAGACACGA
     2641 CTTATCGCCA CTGGCAGCAG CCACTGGTAA CAGGATTAGC AGAGCGAGGT ATGTAGGCGG
     2701 TGCTACAGAG TTCTTGAAGT GGTGGCCTAA CTACGGCTAC ACTAGAAGAA CAGTATTTGG
     2761 TATCTGCGCT CTGCTGAAGC CAGTTACCTT CGGAAAAAGA GTTGGTAGCT CTTGATCCGG
     2821 CAAACAAACC ACCGCTGGTA GCGGTGGTTT TTTTGTTTGC AAGCAGCAGA TTACGCGCAG
     2881 AAAAAAAGGA TCTCAAGAAG ATCCTTTGAT CTTTTCTACG GGGTCTGACG CTCAGTGGAA
     2941 CGAAAACTCA CGTTAAGGGA TTTTGGTCAT GAGgcgcaca ccgtggaaac ggatgaaggc
     3001 acgaacccag ttgacataag cctgttcggt tcgtaaactg taatgcaagt agcgtatgcg
     3061 ctcacgcaac tggtccagaa ccttgaccga acgcagcggt ggtaacggcg cagtggcggt
     3121 tttcatggct tgttatgact gtttttttgt acagtctatg cctcgggcat ccaagcagca
     3181 agcgcgttac gccgtgggtc gatgt
//
