# Supplementary material for: A Modular Plasmid Assembly Kit for Multigene Expression, Gene Silencing and Silencing Rescue in Plants
Source: PLoS One. 2014 Feb 13;9(2):e88218. doi: 10.1371/journal.pone.0088218 (PMC3923767; doi:10.1371/journal.pone.0088218)
Supplement: File S1 — Sequences of Plasmids and Modules. Zip archive of annotated maps of toolkit plasmids and modules (Genbank format). (ZIP) [file pone.0088218.s012.zip › GG vector maps/LI Vector Maps/Fluorophores/GOI/LI C-D YFP (G20).gbk]

LOCUS       LI_C-D_YFP_(G20)      3205 bp    DNA     circular UNA 15-Jun-2011
DEFINITION  
FEATURES             Location/Qualifiers
     CDS             1367..2083
                     /vntifkey="4"
                     /label=YFPv
                     /label="YFP/ Venus"
     Misc._feature   2513..3127
                     /label="replicon of pMB1"
ORIGIN
        1 gaaacggatg aaggcacgaa cccagttgac ataagcctgt tcggttcgta aactgtaatg
       61 caagtagcgt atgcgctcac gcaactggtc cagaaccttg accgaacgca gcggtggtaa
      121 cggcgcagtg gcggttttca tggcttgtta tgactgtttt tttgtacagt ctatgcctcg
      181 ggcatccaag cagcaagcgc gttacgccgt gggtcgatgt ttgatgttat ggagcagcaa
      241 cgatgttacg cagcagcaac gatgttacgc agcagggcag tcgccctaaa acaaagttag
      301 gtggctcaag tatgggcatc attcgcacat gtaggctcgg ccctgaccaa gtcaaatcca
      361 tgcgggctgc tcttgatctt ttcggtcgtg agttcggcga cgtagccacc tactcccaac
      421 atcagccgga ctccgattac ctcgggaact tgctccgtag taagacattc atcgcgcttg
      481 ctgccttcga ccaagaagcg gttgttggcg ctctcgcggc ttacgttctg cccaggtttg
      541 agcagccgcg tagtgagatc tatatctatg atctcgcagt ctccggcgag caccggaggc
      601 agggcattgc caccgcgctc atcaatctcc tcaagcatga ggccaacgcg cttggtgctt
      661 atgtgatcta cgtgcaagca gattacggtg acgatcccgc agtggctctc tatacaaagt
      721 tgggcatacg ggaagaagtg atgcactttg atatcgaccc aagtaccgcc acctaacaat
      781 tcgttcaagc cgagatcggc ttcccggccg cggagttgtt cggtaaattg tcacaacgcc
      841 GCTCATGACA TTAACCTATA AAAATAGGCG TATCACGAGG CCCTTTTGTC TCGCGCGTTT
      901 CGGTGATGAC GGTGAAAACC TCTGACACAT GCAGCTCCCG GAGAaGGTCA CAGCTTGTCT
      961 GTAAGCGGAT GCCGGGAGCA GACAAGCCCG TCAGGGCGCG TCAGCGGGTG TTGGCGGGTG
     1021 TCGGGGCTGG CTTAACTATG CGGCATCAGA GCAGATTGTA CTGAGAGTGC ACCATATGCG
     1081 GTGTGAAATA CCGCACAGAT GCGTAAGGAG AAAATACCGC ATCAGGCGCC ATTCGCCATT
     1141 CAGGCTGCGC AACTGTTGGG AAGGGCGATC GGTGCGGGCC TCTTCGCTAT TACGCCAGCT
     1201 GGCGAAAGGG GGATGTGCTG CAAGGCGATT AAGTTGGGTA ACGCCAGGGT TTTCCCAGTC
     1261 ACGACGTTGT AAAACGACGG CCAGTGAATT CGAGCTCGGT ACCTCGCGAA TGCATCTAGA
     1321 TATCGGATCC CGGGCCCGTC GACTGCAGAG GTACGGGTCT CACACCATGG TGAGCAAGGG
     1381 CGAGGAGCTG TTCACCGGGG TGGTGCCCAT CCTGGTCGAG CTGGACGGCG ACGTAAACGG
     1441 CCACAAGTTC AGCGTGTCCG GCGAGGGCGA GGGCGATGCC ACCTACGGCA AGCTGACCCT
     1501 GAAGCTGATC TGCACCACCG GCAAGCTGCC CGTGCCCTGG CCCACCCTCG TGACCACCCT
     1561 GGGCTACGGC CTGCAGTGCT TCGCCCGCTA CCCCGACCAC ATGAAGCAGC ACGACTTCTT
     1621 CAAGTCCGCC ATGCCCGAAG GCTACGTCCA GGAGCGCACC ATCTTCTTCA AGGACGACGG
     1681 CAACTACAAG ACCCGCGCCG AGGTGAAGTT CGAGGGCGAC ACCCTGGTGA ACCGCATCGA
     1741 GCTGAAGGGC ATCGACTTCA AGGAGGACGG CAACATCCTG GGGCACAAGC TGGAGTACAA
     1801 CTACAACAGC CACAACGTCT ATATCACCGC CGACAAGCAG AAGAACGGCA TCAAGGCCAA
     1861 CTTCAAGATC CGCCACAACA TCGAGGACGG CGGCGTGCAG CTCGCCGACC ACTACCAGCA
     1921 GAACACCCCC ATCGGCGACG GCCCCGTGCT GCTGCCCGAC AACCACTACC TGAGCTACCA
     1981 GTCCGCCCTG AGCAAAGACC CCAACGAGAA GCGCGATCAC ATGGTCCTGC TGGAGTTCGT
     2041 GACCGCCGCC GGGATCACTC TCGGCATGGA CGAGCTGTAC AAGAAGGTGA GACCTCTGCC
     2101 TGCATGCAAG CTTGGCGTAA TCATGGTCAT AGCTGTTTCC TGTGTGAAAT TGTTATCCGC
     2161 TCACAATTCC ACACAACATA CGAGCCGGAA GCATAAAGTG TAAAGCCTGG GGTGCCTAAT
     2221 GAGTGAGCTA ACTCACATTA ATTGCGTTGC GCTCACTGCC CGCTTTCCAG TCGGGAAACC
     2281 TGTCGTGCCA GCTGCATTAA TGAATCGGCC AACGCGCGGG GAGAGGCGGT TTGCGTATTG
     2341 GGCGCTCTTC CGCTTCCTCG CTCACTGACT CGCTGCGCTC GGTCGTTCGG CTGCGGCGAG
     2401 CGGTATCAGC TCACTCAAAG GCGGTAATAC GGTTATCCAC AGAATCAGGG GATAACGCAG
     2461 GAAAGAACAT GTGAGCAAAA GGCCAGCAAA AGGCCAGGAA CCGTAAAAAG GCCGCGTTGC
     2521 TGGCGTTTTT CCATAGGCTC CGCCCCCCTG ACGAGCATCA CAAAAATCGA CGCTCAAGTC
     2581 AGAGGTGGCG AAACCCGACA GGACTATAAA GATACCAGGC GTTTCCCCCT GGAAGCTCCC
     2641 TCGTGCGCTC TCCTGTTCCG ACCCTGCCGC TTACCGGATA CCTGTCCGCC TTTCTCCCTT
     2701 CGGGAAGCGT GGCGCTTTCT CATAGCTCAC GCTGTAGGTA TCTCAGTTCG GTGTAGGTCG
     2761 TTCGCTCCAA GCTGGGCTGT GTGCACGAAC CCCCCGTTCA GCCCGACCGC TGCGCCTTAT
     2821 CCGGTAACTA TCGTCTTGAG TCCAACCCGG TAAGACACGA CTTATCGCCA CTGGCAGCAG
     2881 CCACTGGTAA CAGGATTAGC AGAGCGAGGT ATGTAGGCGG TGCTACAGAG TTCTTGAAGT
     2941 GGTGGCCTAA CTACGGCTAC ACTAGAAGAA CAGTATTTGG TATCTGCGCT CTGCTGAAGC
     3001 CAGTTACCTT CGGAAAAAGA GTTGGTAGCT CTTGATCCGG CAAACAAACC ACCGCTGGTA
     3061 GCGGTGGTTT TTTTGTTTGC AAGCAGCAGA TTACGCGCAG AAAAAAAGGA TCTCAAGAAG
     3121 ATCCTTTGAT CTTTTCTACG GGGTCTGACG CTCAGTGGAA CGAAAACTCA CGTTAAGGGA
     3181 TTTTGGTCAT GAGgcgcaca ccgtg
//
