# Supplementary material for: A Modular Plasmid Assembly Kit for Multigene Expression, Gene Silencing and Silencing Rescue in Plants
Source: PLoS One. 2014 Feb 13;9(2):e88218. doi: 10.1371/journal.pone.0088218 (PMC3923767; doi:10.1371/journal.pone.0088218)
Supplement: File S1 — Sequences of Plasmids and Modules. Zip archive of annotated maps of toolkit plasmids and modules (Genbank format). (ZIP) [file pone.0088218.s012.zip › GG vector maps/LI Vector Maps/Fluorophores/N-terminal/LI B-C GFP (G28).gbk]

LOCUS       LI_B-C_GFP_(G28)      3256 bp    DNA     circular UNA 15-Jun-2011
DEFINITION  
FEATURES             Location/Qualifiers
     CDS             495..1207
                     /gene="sGFP"
                     /note="sGFP (S65T) gene"
                     /codon_start=1
                     /transl_table=11
                     /product="sGFP"
                     /protein_id="BAG12994.1"
                     /db_xref="GI:170172452"
                     /translation="MVSKGEELFTGVVPILVELDGDVNGHKFSVSGEGEGDATYGKLT
                     LKFICTTGKLPVPWPTLVTTFTYGVQCFSRYPDHMKQHDFFKSAMPEGYVQERTIFFK
                     DDGNYKTRAEVKFEGDTLVNRIELKGIDFKEDGNILGHKLEYNYNSHNVYIMADKQKN
                     GIKVNFKIRHNIEDGSVQLADHYQQNTPIGDGPVLLPDNHYLSTQSALSKDPNEKRDH
                     MVLLEFVTAAGITHGMDELYK"
     CDS             1212..1256
                     /label="15 aa linker"
     Misc._feature   1688..2302
                     /label="replicon of pMB1"
ORIGIN
        1 GAGGCCCTTT TGTCTCGCGC GTTTCGGTGA TGACGGTGAA AACCTCTGAC ACATGCAGCT
       61 CCCGGAGAaG GTCACAGCTT GTCTGTAAGC GGATGCCGGG AGCAGACAAG CCCGTCAGGG
      121 CGCGTCAGCG GGTGTTGGCG GGTGTCGGGG CTGGCTTAAC TATGCGGCAT CAGAGCAGAT
      181 TGTACTGAGA GTGCACCATA TGCGGTGTGA AATACCGCAC AGATGCGTAA GGAGAAAATA
      241 CCGCATCAGG CGCCATTCGC CATTCAGGCT GCGCAACTGT TGGGAAGGGC GATCGGTGCG
      301 GGCCTCTTCG CTATTACGCC AGCTGGCGAA AGGGGGATGT GCTGCAAGGC GATTAAGTTG
      361 GGTAACGCCA GGGTTTTCCC AGTCACGACG TTGTAAAACG ACGGCCAGTG AATTCGAGCT
      421 CGGTACCTCG CGAATGCATC TAGATATCGG ATCCCGGGCC CGTCGACTGC AGAGGTACGG
      481 GTCTCATCTG AACAATGGTG AGCAAGGGCG AGGAGCTGTT CACCGGGGTG GTGCCCATCC
      541 TGGTCGAGCT GGACGGCGAC GTAAACGGCC ACAAGTTCAG CGTGTCCGGC GAGGGCGAGG
      601 GCGATGCCAC CTACGGCAAG CTGACCCTGA AGTTCATCTG CACCACCGGC AAGCTGCCCG
      661 TGCCCTGGCC CACCCTCGTG ACCACCTTCA CCTACGGCGT GCAGTGCTTC AGCCGCTACC
      721 CCGACCACAT GAAGCAGCAC GACTTCTTCA AGTCCGCCAT GCCCGAAGGC TACGTCCAGG
      781 AGCGCACCAT CTTCTTCAAG GACGACGGCA ACTACAAGAC CCGCGCCGAG GTGAAGTTCG
      841 AGGGCGACAC CCTGGTGAAC CGCATCGAGC TGAAGGGCAT CGACTTCAAG GAGGACGGCA
      901 ACATCCTGGG GCACAAGCTG GAGTACAACT ACAACAGCCA CAACGTCTAT ATCATGGCCG
      961 ACAAGCAGAA GAACGGCATC AAGGTGAACT TCAAGATCCG CCACAACATC GAGGACGGCA
     1021 GCGTGCAGCT CGCCGACCAC TACCAGCAGA ACACCCCCAT CGGCGACGGC CCCGTGCTGC
     1081 TGCCCGACAA CCACTACCTG AGCACCCAGT CCGCCCTGAG CAAAGACCCC AACGAGAAGC
     1141 GCGATCACAT GGTCCTGCTG GAGTTCGTGA CCGCCGCCGG GATCACTCAC GGCATGGACG
     1201 AGCTGTACAA Gggtggagga ggttctggag gcggtggaag tggtggcgga ggtagcGGCA
     1261 CCTGAGACCT CTGCCTGCAT GCAAGCTTGG CGTAATCATG GTCATAGCTG TTTCCTGTGT
     1321 GAAATTGTTA TCCGCTCACA ATTCCACACA ACATACGAGC CGGAAGCATA AAGTGTAAAG
     1381 CCTGGGGTGC CTAATGAGTG AGCTAACTCA CATTAATTGC GTTGCGCTCA CTGCCCGCTT
     1441 TCCAGTCGGG AAACCTGTCG TGCCAGCTGC ATTAATGAAT CGGCCAACGC GCGGGGAGAG
     1501 GCGGTTTGCG TATTGGGCGC TCTTCCGCTT CCTCGCTCAC TGACTCGCTG CGCTCGGTCG
     1561 TTCGGCTGCG GCGAGCGGTA TCAGCTCACT CAAAGGCGGT AATACGGTTA TCCACAGAAT
     1621 CAGGGGATAA CGCAGGAAAG AACATGTGAG CAAAAGGCCA GCAAAAGGCC AGGAACCGTA
     1681 AAAAGGCCGC GTTGCTGGCG TTTTTCCATA GGCTCCGCCC CCCTGACGAG CATCACAAAA
     1741 ATCGACGCTC AAGTCAGAGG TGGCGAAACC CGACAGGACT ATAAAGATAC CAGGCGTTTC
     1801 CCCCTGGAAG CTCCCTCGTG CGCTCTCCTG TTCCGACCCT GCCGCTTACC GGATACCTGT
     1861 CCGCCTTTCT CCCTTCGGGA AGCGTGGCGC TTTCTCATAG CTCACGCTGT AGGTATCTCA
     1921 GTTCGGTGTA GGTCGTTCGC TCCAAGCTGG GCTGTGTGCA CGAACCCCCC GTTCAGCCCG
     1981 ACCGCTGCGC CTTATCCGGT AACTATCGTC TTGAGTCCAA CCCGGTAAGA CACGACTTAT
     2041 CGCCACTGGC AGCAGCCACT GGTAACAGGA TTAGCAGAGC GAGGTATGTA GGCGGTGCTA
     2101 CAGAGTTCTT GAAGTGGTGG CCTAACTACG GCTACACTAG AAGAACAGTA TTTGGTATCT
     2161 GCGCTCTGCT GAAGCCAGTT ACCTTCGGAA AAAGAGTTGG TAGCTCTTGA TCCGGCAAAC
     2221 AAACCACCGC TGGTAGCGGT GGTTTTTTTG TTTGCAAGCA GCAGATTACG CGCAGAAAAA
     2281 AAGGATCTCA AGAAGATCCT TTGATCTTTT CTACGGGGTC TGACGCTCAG TGGAACGAAA
     2341 ACTCACGTTA AGGGATTTTG GTCATGAGgc gcacaccgtg gaaacggatg aaggcacgaa
     2401 cccagttgac ataagcctgt tcggttcgta aactgtaatg caagtagcgt atgcgctcac
     2461 gcaactggtc cagaaccttg accgaacgca gcggtggtaa cggcgcagtg gcggttttca
     2521 tggcttgtta tgactgtttt tttgtacagt ctatgcctcg ggcatccaag cagcaagcgc
     2581 gttacgccgt gggtcgatgt ttgatgttat ggagcagcaa cgatgttacg cagcagcaac
     2641 gatgttacgc agcagggcag tcgccctaaa acaaagttag gtggctcaag tatgggcatc
     2701 attcgcacat gtaggctcgg ccctgaccaa gtcaaatcca tgcgggctgc tcttgatctt
     2761 ttcggtcgtg agttcggcga cgtagccacc tactcccaac atcagccgga ctccgattac
     2821 ctcgggaact tgctccgtag taagacattc atcgcgcttg ctgccttcga ccaagaagcg
     2881 gttgttggcg ctctcgcggc ttacgttctg cccaggtttg agcagccgcg tagtgagatc
     2941 tatatctatg atctcgcagt ctccggcgag caccggaggc agggcattgc caccgcgctc
     3001 atcaatctcc tcaagcatga ggccaacgcg cttggtgctt atgtgatcta cgtgcaagca
     3061 gattacggtg acgatcccgc agtggctctc tatacaaagt tgggcatacg ggaagaagtg
     3121 atgcactttg atatcgaccc aagtaccgcc acctaacaat tcgttcaagc cgagatcggc
     3181 ttcccggccg cggagttgtt cggtaaattg tcacaacgcc GCTCATGACA TTAACCTATA
     3241 AAAATAGGCG TATCAC
//
