# Supplementary material for: A Modular Plasmid Assembly Kit for Multigene Expression, Gene Silencing and Silencing Rescue in Plants
Source: PLoS One. 2014 Feb 13;9(2):e88218. doi: 10.1371/journal.pone.0088218 (PMC3923767; doi:10.1371/journal.pone.0088218)
Supplement: File S1 — Sequences of Plasmids and Modules. Zip archive of annotated maps of toolkit plasmids and modules (Genbank format). (ZIP) [file pone.0088218.s012.zip › GG vector maps/LI Vector Maps/Fluorophores/N-terminal/LI B-C mCherry (G32).gbk]

LOCUS       LI_B-C_mCherry_(G32)      3247 bp    DNA     circular UNA 15-Jun-2011
DEFINITION  
FEATURES             Location/Qualifiers
     CDS             1095..1798
                     /label=mCherry
     CDS             1803..1847
                     /label="15 aa linker"
     Misc._feature   2279..2893
                     /label="replicon of pMB1"
ORIGIN
        1 gcagtcgccc taaaacaaag ttaggtggct caagtatggg catcattcgc acatgtaggc
       61 tcggccctga ccaagtcaaa tccatgcggg ctgctcttga tcttttcggt cgtgagttcg
      121 gcgacgtagc cacctactcc caacatcagc cggactccga ttacctcggg aacttgctcc
      181 gtagtaagac attcatcgcg cttgctgcct tcgaccaaga agcggttgtt ggcgctctcg
      241 cggcttacgt tctgcccagg tttgagcagc cgcgtagtga gatctatatc tatgatctcg
      301 cagtctccgg cgagcaccgg aggcagggca ttgccaccgc gctcatcaat ctcctcaagc
      361 atgaggccaa cgcgcttggt gcttatgtga tctacgtgca agcagattac ggtgacgatc
      421 ccgcagtggc tctctataca aagttgggca tacgggaaga agtgatgcac tttgatatcg
      481 acccaagtac cgccacctaa caattcgttc aagccgagat cggcttcccg gccgcggagt
      541 tgttcggtaa attgtcacaa cgccGCTCAT GACATTAACC TATAAAAATA GGCGTATCAC
      601 GAGGCCCTTT TGTCTCGCGC GTTTCGGTGA TGACGGTGAA AACCTCTGAC ACATGCAGCT
      661 CCCGGAGAaG GTCACAGCTT GTCTGTAAGC GGATGCCGGG AGCAGACAAG CCCGTCAGGG
      721 CGCGTCAGCG GGTGTTGGCG GGTGTCGGGG CTGGCTTAAC TATGCGGCAT CAGAGCAGAT
      781 TGTACTGAGA GTGCACCATA TGCGGTGTGA AATACCGCAC AGATGCGTAA GGAGAAAATA
      841 CCGCATCAGG CGCCATTCGC CATTCAGGCT GCGCAACTGT TGGGAAGGGC GATCGGTGCG
      901 GGCCTCTTCG CTATTACGCC AGCTGGCGAA AGGGGGATGT GCTGCAAGGC GATTAAGTTG
      961 GGTAACGCCA GGGTTTTCCC AGTCACGACG TTGTAAAACG ACGGCCAGTG AATTCGAGCT
     1021 CGGTACCTCG CGAATGCATC TAGATATCGG ATCCCGGGCC CGTCGACTGC AGAGGTACGG
     1081 GTCTCATCTG AACAATGGTG AGCAAGGGCG AGGAGGATAA CATGGCCATC ATCAAGGAGT
     1141 TCATGCGCTT CAAGGTGCAC ATGGAGGGCT CCGTGAACGG CCACGAGTTC GAGATCGAGG
     1201 GCGAGGGCGA GGGCCGCCCC TACGAGGGCA CCCAGACCGC CAAGCTGAAG GTGACCAAGG
     1261 GTGGCCCCCT GCCCTTCGCC TGGGACATCC TGTCCCCTCA GTTCATGTAC GGCTCCAAGG
     1321 CCTACGTGAA GCACCCCGCC GACATCCCCG ACTACTTGAA GCTGTCCTTC CCCGAGGGCT
     1381 TCAAGTGGGA GCGCGTGATG AACTTCGAGG ACGGCGGCGT GGTGACCGTG ACCCAGGACT
     1441 CCTCCCTGCA GGACGGCGAG TTCATCTACA AGGTGAAGCT GCGCGGCACC AACTTCCCCT
     1501 CCGACGGCCC CGTAATGCAG AAGAAAACCA TGGGCTGGGA GGCCTCCTCC GAGCGGATGT
     1561 ACCCCGAGGA CGGCGCCCTG AAGGGCGAGA TCAAGCAGAG GCTGAAGCTG AAGGACGGCG
     1621 GCCACTACGA CGCTGAGGTC AAGACCACCT ACAAGGCCAA GAAGCCCGTG CAGCTGCCCG
     1681 GCGCCTACAA CGTCAACATC AAGTTGGACA TCACCTCCCA CAACGAGGAC TACACCATCG
     1741 TGGAACAGTA CGAACGCGCC GAGGGCCGCC ACTCCACCGG CGGCATGGAC GAGCTGTACA
     1801 AGggtggagg aggttctgga ggcggtggaa gtggtggcgg aggtagcGGC ACCTGAGACC
     1861 TCTGCCTGCA TGCAAGCTTG GCGTAATCAT GGTCATAGCT GTTTCCTGTG TGAAATTGTT
     1921 ATCCGCTCAC AATTCCACAC AACATACGAG CCGGAAGCAT AAAGTGTAAA GCCTGGGGTG
     1981 CCTAATGAGT GAGCTAACTC ACATTAATTG CGTTGCGCTC ACTGCCCGCT TTCCAGTCGG
     2041 GAAACCTGTC GTGCCAGCTG CATTAATGAA TCGGCCAACG CGCGGGGAGA GGCGGTTTGC
     2101 GTATTGGGCG CTCTTCCGCT TCCTCGCTCA CTGACTCGCT GCGCTCGGTC GTTCGGCTGC
     2161 GGCGAGCGGT ATCAGCTCAC TCAAAGGCGG TAATACGGTT ATCCACAGAA TCAGGGGATA
     2221 ACGCAGGAAA GAACATGTGA GCAAAAGGCC AGCAAAAGGC CAGGAACCGT AAAAAGGCCG
     2281 CGTTGCTGGC GTTTTTCCAT AGGCTCCGCC CCCCTGACGA GCATCACAAA AATCGACGCT
     2341 CAAGTCAGAG GTGGCGAAAC CCGACAGGAC TATAAAGATA CCAGGCGTTT CCCCCTGGAA
     2401 GCTCCCTCGT GCGCTCTCCT GTTCCGACCC TGCCGCTTAC CGGATACCTG TCCGCCTTTC
     2461 TCCCTTCGGG AAGCGTGGCG CTTTCTCATA GCTCACGCTG TAGGTATCTC AGTTCGGTGT
     2521 AGGTCGTTCG CTCCAAGCTG GGCTGTGTGC ACGAACCCCC CGTTCAGCCC GACCGCTGCG
     2581 CCTTATCCGG TAACTATCGT CTTGAGTCCA ACCCGGTAAG ACACGACTTA TCGCCACTGG
     2641 CAGCAGCCAC TGGTAACAGG ATTAGCAGAG CGAGGTATGT AGGCGGTGCT ACAGAGTTCT
     2701 TGAAGTGGTG GCCTAACTAC GGCTACACTA GAAGAACAGT ATTTGGTATC TGCGCTCTGC
     2761 TGAAGCCAGT TACCTTCGGA AAAAGAGTTG GTAGCTCTTG ATCCGGCAAA CAAACCACCG
     2821 CTGGTAGCGG TGGTTTTTTT GTTTGCAAGC AGCAGATTAC GCGCAGAAAA AAAGGATCTC
     2881 AAGAAGATCC TTTGATCTTT TCTACGGGGT CTGACGCTCA GTGGAACGAA AACTCACGTT
     2941 AAGGGATTTT GGTCATGAGg cgcacaccgt ggaaacggat gaaggcacga acccagttga
     3001 cataagcctg ttcggttcgt aaactgtaat gcaagtagcg tatgcgctca cgcaactggt
     3061 ccagaacctt gaccgaacgc agcggtggta acggcgcagt ggcggttttc atggcttgtt
     3121 atgactgttt ttttgtacag tctatgcctc gggcatccaa gcagcaagcg cgttacgccg
     3181 tgggtcgatg tttgatgtta tggagcagca acgatgttac gcagcagcaa cgatgttacg
     3241 cagcagg
//
