# Supplementary material for: A Modular Plasmid Assembly Kit for Multigene Expression, Gene Silencing and Silencing Rescue in Plants
Source: PLoS One. 2014 Feb 13;9(2):e88218. doi: 10.1371/journal.pone.0088218 (PMC3923767; doi:10.1371/journal.pone.0088218)
Supplement: File S1 — Sequences of Plasmids and Modules. Zip archive of annotated maps of toolkit plasmids and modules (Genbank format). (ZIP) [file pone.0088218.s012.zip › GG vector maps/LI Vector Maps/Fluorophores/N-terminal/LI B-C YFP (G29).gbk]

LOCUS       LI_B-C_YFP_(G29)      3256 bp    DNA     circular UNA 15-Jun-2011
DEFINITION  
FEATURES             Location/Qualifiers
     CDS             856..1568
                     /vntifkey="4"
                     /label=YFPv
                     /label=YFP-Venus
     CDS             1573..1617
                     /label="15 aa linker"
     Misc._feature   2049..2663
                     /label="replicon of pMB1"
     Misc._feature   2063
                     /label=ORI
ORIGIN
        1 gcggcttacg ttctgcccag gtttgagcag ccgcgtagtg agatctatat ctatgatctc
       61 gcagtctccg gcgagcaccg gaggcagggc attgccaccg cgctcatcaa tctcctcaag
      121 catgaggcca acgcgcttgg tgcttatgtg atctacgtgc aagcagatta cggtgacgat
      181 cccgcagtgg ctctctatac aaagttgggc atacgggaag aagtgatgca ctttgatatc
      241 gacccaagta ccgccaccta acaattcgtt caagccgaga tcggcttccc ggccgcggag
      301 ttgttcggta aattgtcaca acgccGCTCA TGACATTAAC CTATAAAAAT AGGCGTATCA
      361 CGAGGCCCTT TTGTCTCGCG CGTTTCGGTG ATGACGGTGA AAACCTCTGA CACATGCAGC
      421 TCCCGGAGAa GGTCACAGCT TGTCTGTAAG CGGATGCCGG GAGCAGACAA GCCCGTCAGG
      481 GCGCGTCAGC GGGTGTTGGC GGGTGTCGGG GCTGGCTTAA CTATGCGGCA TCAGAGCAGA
      541 TTGTACTGAG AGTGCACCAT ATGCGGTGTG AAATACCGCA CAGATGCGTA AGGAGAAAAT
      601 ACCGCATCAG GCGCCATTCG CCATTCAGGC TGCGCAACTG TTGGGAAGGG CGATCGGTGC
      661 GGGCCTCTTC GCTATTACGC CAGCTGGCGA AAGGGGGATG TGCTGCAAGG CGATTAAGTT
      721 GGGTAACGCC AGGGTTTTCC CAGTCACGAC GTTGTAAAAC GACGGCCAGT GAATTCGAGC
      781 TCGGTACCTC GCGAATGCAT CTAGATATCG GATCCCGGGC CCGTCGACTG CAGAGGTACG
      841 GGTCTCATCT GAACAATGGT GAGCAAGGGC GAGGAGCTGT TCACCGGGGT GGTGCCCATC
      901 CTGGTCGAGC TGGACGGCGA CGTAAACGGC CACAAGTTCA GCGTGTCCGG CGAGGGCGAG
      961 GGCGATGCCA CCTACGGCAA GCTGACCCTG AAGCTGATCT GCACCACCGG CAAGCTGCCC
     1021 GTGCCCTGGC CCACCCTCGT GACCACCCTG GGCTACGGCC TGCAGTGCTT CGCCCGCTAC
     1081 CCCGACCACA TGAAGCAGCA CGACTTCTTC AAGTCCGCCA TGCCCGAAGG CTACGTCCAG
     1141 GAGCGCACCA TCTTCTTCAA GGACGACGGC AACTACAAGA CCCGCGCCGA GGTGAAGTTC
     1201 GAGGGCGACA CCCTGGTGAA CCGCATCGAG CTGAAGGGCA TCGACTTCAA GGAGGACGGC
     1261 AACATCCTGG GGCACAAGCT GGAGTACAAC TACAACAGCC ACAACGTCTA TATCACCGCC
     1321 GACAAGCAGA AGAACGGCAT CAAGGCCAAC TTCAAGATCC GCCACAACAT CGAGGACGGC
     1381 GGCGTGCAGC TCGCCGACCA CTACCAGCAG AACACCCCCA TCGGCGACGG CCCCGTGCTG
     1441 CTGCCCGACA ACCACTACCT GAGCTACCAG TCCGCCCTGA GCAAAGACCC CAACGAGAAG
     1501 CGCGATCACA TGGTCCTGCT GGAGTTCGTG ACCGCCGCCG GGATCACTCT CGGCATGGAC
     1561 GAGCTGTACA AGggtggagg aggttctgga ggcggtggaa gtggtggcgg aggtagcGGC
     1621 ACCTGAGACC TCTGCCTGCA TGCAAGCTTG GCGTAATCAT GGTCATAGCT GTTTCCTGTG
     1681 TGAAATTGTT ATCCGCTCAC AATTCCACAC AACATACGAG CCGGAAGCAT AAAGTGTAAA
     1741 GCCTGGGGTG CCTAATGAGT GAGCTAACTC ACATTAATTG CGTTGCGCTC ACTGCCCGCT
     1801 TTCCAGTCGG GAAACCTGTC GTGCCAGCTG CATTAATGAA TCGGCCAACG CGCGGGGAGA
     1861 GGCGGTTTGC GTATTGGGCG CTCTTCCGCT TCCTCGCTCA CTGACTCGCT GCGCTCGGTC
     1921 GTTCGGCTGC GGCGAGCGGT ATCAGCTCAC TCAAAGGCGG TAATACGGTT ATCCACAGAA
     1981 TCAGGGGATA ACGCAGGAAA GAACATGTGA GCAAAAGGCC AGCAAAAGGC CAGGAACCGT
     2041 AAAAAGGCCG CGTTGCTGGC GTTTTTCCAT AGGCTCCGCC CCCCTGACGA GCATCACAAA
     2101 AATCGACGCT CAAGTCAGAG GTGGCGAAAC CCGACAGGAC TATAAAGATA CCAGGCGTTT
     2161 CCCCCTGGAA GCTCCCTCGT GCGCTCTCCT GTTCCGACCC TGCCGCTTAC CGGATACCTG
     2221 TCCGCCTTTC TCCCTTCGGG AAGCGTGGCG CTTTCTCATA GCTCACGCTG TAGGTATCTC
     2281 AGTTCGGTGT AGGTCGTTCG CTCCAAGCTG GGCTGTGTGC ACGAACCCCC CGTTCAGCCC
     2341 GACCGCTGCG CCTTATCCGG TAACTATCGT CTTGAGTCCA ACCCGGTAAG ACACGACTTA
     2401 TCGCCACTGG CAGCAGCCAC TGGTAACAGG ATTAGCAGAG CGAGGTATGT AGGCGGTGCT
     2461 ACAGAGTTCT TGAAGTGGTG GCCTAACTAC GGCTACACTA GAAGAACAGT ATTTGGTATC
     2521 TGCGCTCTGC TGAAGCCAGT TACCTTCGGA AAAAGAGTTG GTAGCTCTTG ATCCGGCAAA
     2581 CAAACCACCG CTGGTAGCGG TGGTTTTTTT GTTTGCAAGC AGCAGATTAC GCGCAGAAAA
     2641 AAAGGATCTC AAGAAGATCC TTTGATCTTT TCTACGGGGT CTGACGCTCA GTGGAACGAA
     2701 AACTCACGTT AAGGGATTTT GGTCATGAGg cgcacaccgt ggaaacggat gaaggcacga
     2761 acccagttga cataagcctg ttcggttcgt aaactgtaat gcaagtagcg tatgcgctca
     2821 cgcaactggt ccagaacctt gaccgaacgc agcggtggta acggcgcagt ggcggttttc
     2881 atggcttgtt atgactgttt ttttgtacag tctatgcctc gggcatccaa gcagcaagcg
     2941 cgttacgccg tgggtcgatg tttgatgtta tggagcagca acgatgttac gcagcagcaa
     3001 cgatgttacg cagcagggca gtcgccctaa aacaaagtta ggtggctcaa gtatgggcat
     3061 cattcgcaca tgtaggctcg gccctgacca agtcaaatcc atgcgggctg ctcttgatct
     3121 tttcggtcgt gagttcggcg acgtagccac ctactcccaa catcagccgg actccgatta
     3181 cctcgggaac ttgctccgta gtaagacatt catcgcgctt gctgccttcg accaagaagc
     3241 ggttgttggc gctctc
//
