# Supplementary material for: A Modular Plasmid Assembly Kit for Multigene Expression, Gene Silencing and Silencing Rescue in Plants
Source: PLoS One. 2014 Feb 13;9(2):e88218. doi: 10.1371/journal.pone.0088218 (PMC3923767; doi:10.1371/journal.pone.0088218)
Supplement: File S1 — Sequences of Plasmids and Modules. Zip archive of annotated maps of toolkit plasmids and modules (Genbank format). (ZIP) [file pone.0088218.s012.zip › GG vector maps/LI Vector Maps/GUS/LI B-E GUSi (G79).gbk]

LOCUS       LI_B-E_GUSi_(G79)      4514 bp    DNA     circular UNA 15-Jun-2011
DEFINITION  
FEATURES             Location/Qualifiers
     ORF             join(972..986,1177..3010)
                     /label="GUSA, 6His tagged"
     Misc._feature   3425..4039
                     /label="replicon of pMB1"
ORIGIN
        1 cgacgtagcc acctactccc aacatcagcc ggactccgat tacctcggga acttgctccg
       61 tagtaagaca ttcatcgcgc ttgctgcctt cgaccaagaa gcggttgttg gcgctctcgc
      121 ggcttacgtt ctgcccaggt ttgagcagcc gcgtagtgag atctatatct atgatctcgc
      181 agtctccggc gagcaccgga ggcagggcat tgccaccgcg ctcatcaatc tcctcaagca
      241 tgaggccaac gcgcttggtg cttatgtgat ctacgtgcaa gcagattacg gtgacgatcc
      301 cgcagtggct ctctatacaa agttgggcat acgggaagaa gtgatgcact ttgatatcga
      361 cccaagtacc gccacctaac aattcgttca agccgagatc ggcttcccgg ccgcggagtt
      421 gttcggtaaa ttgtcacaac gccGCTCATG ACATTAACCT ATAAAAATAG GCGTATCACG
      481 AGGCCCTTTT GTCTCGCGCG TTTCGGTGAT GACGGTGAAA ACCTCTGACA CATGCAGCTC
      541 CCGGAGAaGG TCACAGCTTG TCTGTAAGCG GATGCCGGGA GCAGACAAGC CCGTCAGGGC
      601 GCGTCAGCGG GTGTTGGCGG GTGTCGGGGC TGGCTTAACT ATGCGGCATC AGAGCAGATT
      661 GTACTGAGAG TGCACCATAT GCGGTGTGAA ATACCGCACA GATGCGTAAG GAGAAAATAC
      721 CGCATCAGGC GCCATTCGCC ATTCAGGCTG CGCAACTGTT GGGAAGGGCG ATCGGTGCGG
      781 GCCTCTTCGC TATTACGCCA GCTGGCGAAA GGGGGATGTG CTGCAAGGCG ATTAAGTTGG
      841 GTAACGCCAG GGTTTTCCCA GTCACGACGT TGTAAAACGA CGGCCAGTGA ATTCGAGCTC
      901 GGTACCTCGC GAATGCATCT AGATATCGGA TCCCGGGCCC GTCGACTGCA GAGGATGGTC
      961 TCATCTGAAC AATGGTAGAT CTGAGGGTAA ATTTCTAGTT TTTCTCCTTC ATTTTCTTGG
     1021 TTAGGACCCT TTTCTCTTTT TATTTTTTTG AGCTTTGATC TTTCTTTAAA CTGATCTATT
     1081 TTTTAATTGA TTGGTTATGG TGTAAATATT ACATAGCTTT AACTGATAAT CTGATTACTT
     1141 TATTTCGTGT GTCTATGATG ATGATGATAG TTACAGAACC GACGACTCGT CCGTCCTGTA
     1201 GAAACCCCAA CCCGTGAAAT CAAAAAACTC GACGGCCTGT GGGCATTCAG TCTGGATCGC
     1261 GAAAACTGTG GAATTGATCA GCGTTGGTGG GAAAGCGCGT TACAAGAAAG CCGGGCAATT
     1321 GCTGTGCCAG GCAGTTTTAA CGATCAGTTC GCCGATGCAG ATATTCGTAA TTATGCGGGC
     1381 AACGTCTGGT ATCAGCGCGA AGTCTTTATA CCGAAAGGTT GGGCAGGCCA GCGTATCGTG
     1441 CTGCGTTTCG ATGCGGTCAC TCATTACGGC AAAGTGTGGG TCAATAATCA GGAAGTGATG
     1501 GAGCATCAGG GCGGCTATAC GCCATTTGAA GCCGATGTCA CGCCGTATGT TATTGCCGGG
     1561 AAAAGTGTAC GTATCACCGT TTGTGTGAAC AACGAACTGA ACTGGCAGAC TATCCCGCCG
     1621 GGAATGGTGA TTACCGACGA AAACGGCAAG AAAAAGCAGT CTTACTTCCA TGATTTCTTT
     1681 AACTATGCCG GAATCCATCG CAGCGTAATG CTCTACACCA CGCCGAACAC CTGGGTGGAC
     1741 GATATCACCG TGGTGACGCA TGTCGCGCAA GACTGTAACC ACGCGTCTGT TGACTGGCAG
     1801 GTGGTGGCCA ATGGTGATGT CAGCGTTGAA CTGCGTGATG CGGATCAACA GGTGGTTGCA
     1861 ACTGGACAAG GCACTAGCGG GACTTTGCAA GTGGTGAATC CGCACCTCTG GCAACCGGGT
     1921 GAAGGTTATC TCTATGAACT GTGCGTCACA GCCAAAAGCC AGACAGAGTG TGATATCTAC
     1981 CCGCTTCGCG TCGGCATCCG GTCAGTGGCA GTGAAGGGCG AACAGTTCCT GATTAACCAC
     2041 AAACCGTTCT ACTTTACTGG CTTTGGTCGT CATGAAGATG CGGACTTGCG TGGCAAAGGA
     2101 TTCGATAACG TGCTGATGGT GCACGACCAC GCATTAATGG ACTGGATTGG GGCCAACTCC
     2161 TACCGTACCT CGCATTACCC TTACGCTGAA GAGATGCTCG ACTGGGCAGA TGAACATGGC
     2221 ATCGTGGTGA TTGATGAAAC TGCTGCTGTC GGCTTTAACC TCTCTTTAGG CATTGGTTTC
     2281 GAAGCGGGCA ACAAGCCGAA AGAACTGTAC AGCGAAGAGG CAGTCAACGG GGAAACTCAG
     2341 CAAGCGCACT TACAGGCGAT TAAAGAGCTG ATAGCGCGTG ACAAAAACCA CCCAAGCGTG
     2401 GTGATGTGGA GTATTGCCAA CGAACCGGAT ACCCGTCCGC AAGGTGCACG GGAATATTTC
     2461 GCGCCACTGG CGGAAGCAAC GCGTAAACTC GACCCGACGC GTCCGATCAC CTGCGTCAAT
     2521 GTAATGTTCT GCGACGCTCA CACCGATACC ATCAGCGATC TCTTTGATGT GCTGTGCCTG
     2581 AACCGTTATT ACGGATGGTA TGTCCAAAGC GGCGATTTGG AAACGGCAGA GAAGGTACTG
     2641 GAAAAAGAAC TTCTGGCCTG GCAGGAGAAA CTGCATCAGC CGATTATCAT CACCGAATAC
     2701 GGCGTGGATA CGTTAGCCGG GCTGCACTCA ATGTACACCG ACATGTGGAG TGAAGAGTAT
     2761 CAGTGTGCAT GGCTGGATAT GTATCACCGC GTCTTTGATC GCGTCAGCGC CGTCGTCGGT
     2821 GAACAGGTAT GGAATTTCGC CGATTTTGCG ACCTCGCAAG GCATATTGCG CGTTGGCGGT
     2881 AACAAGAAAG GGATCTTCAC TCGCGACCGC AAACCGAAGT CGGCGGCTTT TCTGCTGCAA
     2941 AAACGCTGGA CTGGCATGAA CTTCGGTGAA AAACCGCAGC AGGGAGGCAA ACAATGAAAT
     3001 CTGAGACCTT CCTGCATGCA AGCTTGGCGT AATCATGGTC ATAGCTGTTT CCTGTGTGAA
     3061 ATTGTTATCC GCTCACAATT CCACACAACA TACGAGCCGG AAGCATAAAG TGTAAAGCCT
     3121 GGGGTGCCTA ATGAGTGAGC TAACTCACAT TAATTGCGTT GCGCTCACTG CCCGCTTTCC
     3181 AGTCGGGAAA CCTGTCGTGC CAGCTGCATT AATGAATCGG CCAACGCGCG GGGAGAGGCG
     3241 GTTTGCGTAT TGGGCGCTCT TCCGCTTCCT CGCTCACTGA CTCGCTGCGC TCGGTCGTTC
     3301 GGCTGCGGCG AGCGGTATCA GCTCACTCAA AGGCGGTAAT ACGGTTATCC ACAGAATCAG
     3361 GGGATAACGC AGGAAAGAAC ATGTGAGCAA AAGGCCAGCA AAAGGCCAGG AACCGTAAAA
     3421 AGGCCGCGTT GCTGGCGTTT TTCCATAGGC TCCGCCCCCC TGACGAGCAT CACAAAAATC
     3481 GACGCTCAAG TCAGAGGTGG CGAAACCCGA CAGGACTATA AAGATACCAG GCGTTTCCCC
     3541 CTGGAAGCTC CCTCGTGCGC TCTCCTGTTC CGACCCTGCC GCTTACCGGA TACCTGTCCG
     3601 CCTTTCTCCC TTCGGGAAGC GTGGCGCTTT CTCATAGCTC ACGCTGTAGG TATCTCAGTT
     3661 CGGTGTAGGT CGTTCGCTCC AAGCTGGGCT GTGTGCACGA ACCCCCCGTT CAGCCCGACC
     3721 GCTGCGCCTT ATCCGGTAAC TATCGTCTTG AGTCCAACCC GGTAAGACAC GACTTATCGC
     3781 CACTGGCAGC AGCCACTGGT AACAGGATTA GCAGAGCGAG GTATGTAGGC GGTGCTACAG
     3841 AGTTCTTGAA GTGGTGGCCT AACTACGGCT ACACTAGAAG AACAGTATTT GGTATCTGCG
     3901 CTCTGCTGAA GCCAGTTACC TTCGGAAAAA GAGTTGGTAG CTCTTGATCC GGCAAACAAA
     3961 CCACCGCTGG TAGCGGTGGT TTTTTTGTTT GCAAGCAGCA GATTACGCGC AGAAAAAAAG
     4021 GATCTCAAGA AGATCCTTTG ATCTTTTCTA CGGGGTCTGA CGCTCAGTGG AACGAAAACT
     4081 CACGTTAAGG GATTTTGGTC ATGAGgcgca caccgtggaa acggatgaag gcacgaaccc
     4141 agttgacata agcctgttcg gttcgtaaac tgtaatgcaa gtagcgtatg cgctcacgca
     4201 actggtccag aaccttgacc gaacgcagcg gtggtaacgg cgcagtggcg gttttcatgg
     4261 cttgttatga ctgttttttt gtacagtcta tgcctcgggc atccaagcag caagcgcgtt
     4321 acgccgtggg tcgatgtttg atgttatgga gcagcaacga tgttacgcag cagcaacgat
     4381 gttacgcagc agggcagtcg ccctaaaaca aagttaggtg gctcaagtat gggcatcatt
     4441 cgcacatgta ggctcggccc tgaccaagtc aaatccatgc gggctgctct tgatcttttc
     4501 ggtcgtgagt tcgg
//
