# Supplementary material for: A Modular Plasmid Assembly Kit for Multigene Expression, Gene Silencing and Silencing Rescue in Plants
Source: PLoS One. 2014 Feb 13;9(2):e88218. doi: 10.1371/journal.pone.0088218 (PMC3923767; doi:10.1371/journal.pone.0088218)
Supplement: File S1 — Sequences of Plasmids and Modules. Zip archive of annotated maps of toolkit plasmids and modules (Genbank format). (ZIP) [file pone.0088218.s012.zip › GG vector maps/LI Vector Maps/In Planta Resistance/LI F-G Hygro (G95).gbk]

LOCUS       LI_F-G_Hygro_(G95)      4614 bp    DNA     circular UNA 15-Jun-2011
DEFINITION  
FEATURES             Location/Qualifiers
     Misc._feature   419..1033
                     /label="replicon of pMB1"
     Promoter        2478..3312
                     /label="35S Promoter"
     CDS             3317..4342
                     /gene="hptII"
                     /note="hptII (hygromycin resistance) gene"
                     /codon_start=1
                     /transl_table=11
                     /product="hygromycin phosphotransferase"
                     /protein_id="BAG12998.1"
                     /db_xref="GI:170172457"
                     /translation="MKKPELTATSVEKFLIEKFDSVSDLMQLSEGEESRAFSFDVGGR
                     GYVLRVNSCADGFYKDRYVYRHFASAALPIPEVLDIGEFSESLTYCISRRAQGVTLQD
                     LPETELPAVLQPVAEAMDAIAAADLSQTSGFGPFGPQGIGQYTTWRDFICAIADPHVY
                     HWQTVMDDTVSASVAQALDELMLWAEDCPEVRHLVHADFGSNNVLTDNGRITAVIDWS
                     EAMFGDSQYEVANIFFWRPWLACMEQQTRYFERRHPELAGSPRLRAYMLRIGLDQLYQ
                     SLVDGNFDDAAWAQGRCDAIVRSGAGTVGRTQIARRSAAVWTDGCVEVLADSGNRRPS
                     TRPRAKK"
     Mutation        3382
                     /label="C to G"
     Misc._feature   4359..4567
                     /note="CaMV 3' UTR (polyA signal)"
ORIGIN
        1 TCTGCCTGCA TGCAAGCTTG GCGTAATCAT GGTCATAGCT GTTTCCTGTG TGAAATTGTT
       61 ATCCGCTCAC AATTCCACAC AACATACGAG CCGGAAGCAT AAAGTGTAAA GCCTGGGGTG
      121 CCTAATGAGT GAGCTAACTC ACATTAATTG CGTTGCGCTC ACTGCCCGCT TTCCAGTCGG
      181 GAAACCTGTC GTGCCAGCTG CATTAATGAA TCGGCCAACG CGCGGGGAGA GGCGGTTTGC
      241 GTATTGGGCG CTCTTCCGCT TCCTCGCTCA CTGACTCGCT GCGCTCGGTC GTTCGGCTGC
      301 GGCGAGCGGT ATCAGCTCAC TCAAAGGCGG TAATACGGTT ATCCACAGAA TCAGGGGATA
      361 ACGCAGGAAA GAACATGTGA GCAAAAGGCC AGCAAAAGGC CAGGAACCGT AAAAAGGCCG
      421 CGTTGCTGGC GTTTTTCCAT AGGCTCCGCC CCCCTGACGA GCATCACAAA AATCGACGCT
      481 CAAGTCAGAG GTGGCGAAAC CCGACAGGAC TATAAAGATA CCAGGCGTTT CCCCCTGGAA
      541 GCTCCCTCGT GCGCTCTCCT GTTCCGACCC TGCCGCTTAC CGGATACCTG TCCGCCTTTC
      601 TCCCTTCGGG AAGCGTGGCG CTTTCTCATA GCTCACGCTG TAGGTATCTC AGTTCGGTGT
      661 AGGTCGTTCG CTCCAAGCTG GGCTGTGTGC ACGAACCCCC CGTTCAGCCC GACCGCTGCG
      721 CCTTATCCGG TAACTATCGT CTTGAGTCCA ACCCGGTAAG ACACGACTTA TCGCCACTGG
      781 CAGCAGCCAC TGGTAACAGG ATTAGCAGAG CGAGGTATGT AGGCGGTGCT ACAGAGTTCT
      841 TGAAGTGGTG GCCTAACTAC GGCTACACTA GAAGAACAGT ATTTGGTATC TGCGCTCTGC
      901 TGAAGCCAGT TACCTTCGGA AAAAGAGTTG GTAGCTCTTG ATCCGGCAAA CAAACCACCG
      961 CTGGTAGCGG TGGTTTTTTT GTTTGCAAGC AGCAGATTAC GCGCAGAAAA AAAGGATCTC
     1021 AAGAAGATCC TTTGATCTTT TCTACGGGGT CTGACGCTCA GTGGAACGAA AACTCACGTT
     1081 AAGGGATTTT GGTCATGAGg cgcacaccgt ggaaacggat gaaggcacga acccagttga
     1141 cataagcctg ttcggttcgt aaactgtaat gcaagtagcg tatgcgctca cgcaactggt
     1201 ccagaacctt gaccgaacgc agcggtggta acggcgcagt ggcggttttc atggcttgtt
     1261 atgactgttt ttttgtacag tctatgcctc gggcatccaa gcagcaagcg cgttacgccg
     1321 tgggtcgatg tttgatgtta tggagcagca acgatgttac gcagcagcaa cgatgttacg
     1381 cagcagggca gtcgccctaa aacaaagtta ggtggctcaa gtatgggcat cattcgcaca
     1441 tgtaggctcg gccctgacca agtcaaatcc atgcgggctg ctcttgatct tttcggtcgt
     1501 gagttcggcg acgtagccac ctactcccaa catcagccgg actccgatta cctcgggaac
     1561 ttgctccgta gtaagacatt catcgcgctt gctgccttcg accaagaagc ggttgttggc
     1621 gctctcgcgg cttacgttct gcccaggttt gagcagccgc gtagtgagat ctatatctat
     1681 gatctcgcag tctccggcga gcaccggagg cagggcattg ccaccgcgct catcaatctc
     1741 ctcaagcatg aggccaacgc gcttggtgct tatgtgatct acgtgcaagc agattacggt
     1801 gacgatcccg cagtggctct ctatacaaag ttgggcatac gggaagaagt gatgcacttt
     1861 gatatcgacc caagtaccgc cacctaacaa ttcgttcaag ccgagatcgg cttcccggcc
     1921 gcggagttgt tcggtaaatt gtcacaacgc cGCTCATGAC ATTAACCTAT AAAAATAGGC
     1981 GTATCACGAG GCCCTTTTGT CTCGCGCGTT TCGGTGATGA CGGTGAAAAC CTCTGACACA
     2041 TGCAGCTCCC GGAGAaGGTC ACAGCTTGTC TGTAAGCGGA TGCCGGGAGC AGACAAGCCC
     2101 GTCAGGGCGC GTCAGCGGGT GTTGGCGGGT GTCGGGGCTG GCTTAACTAT GCGGCATCAG
     2161 AGCAGATTGT ACTGAGAGTG CACCATATGC GGTGTGAAAT ACCGCACAGA TGCGTAAGGA
     2221 GAAAATACCG CATCAGGCGC CATTCGCCAT TCAGGCTGCG CAACTGTTGG GAAGGGCGAT
     2281 CGGTGCGGGC CTCTTCGCTA TTACGCCAGC TGGCGAAAGG GGGATGTGCT GCAAGGCGAT
     2341 TAAGTTGGGT AACGCCAGGG TTTTCCCAGT CACGACGTTG TAAAACGACG GCCAGTGAAT
     2401 TCGAGCTCGG TACCTCGCGA ATGCATCTAG ATATCGGATC CCGGGCCCGT CGACTGCAGA
     2461 GGTACGGGTC TCATGAGAGA TTAGCCTTTT CAATTTCAGA AAGAATGCTA ACCCACAGAT
     2521 GGTTAGAGAG GCTTACGCAG CACGACTCAT CAAGACGATC TACCCGAGCA ATAATCTCCA
     2581 GGAAATCAAA TACCTTCCCA AGAAGGTTAA AGATGCAGTC AAAAGATTCA GGACTAACTG
     2641 CATCAAGAAC ACAGAGAAAG ATATATTTCT CAAGATCAGA AGTACTATTC CAGTATGGAC
     2701 GATTCAAGGC TTGCTTCACA AACCAAGGCA AGTAATAGAG ATTGGAGTCT CTAAAAAGGT
     2761 AGTTCCCACT GAATCAAAGG CCATGGAGTC AAAGATTCAA ATAGAGGACC TAACAGAACT
     2821 CGCCGTAAAG ACTGGCGAAC AGTTCATACA GAGTCTCTTA CGACTCAATG ACAAGAAGAA
     2881 AATCTTCGTC AACATGGTGG AGCACGACAC ACTTGTCTAC TCCAAAAATA TCAAAGATAC
     2941 AGTCTCAGAA GAGCAAAGGG CAATTGAGAC TTTTCAACAA AGGGTAATAT CCGGAAACCT
     3001 CCTCGGATTC CATTGCCCAG CTATCTGTCA CTTTATTGTG AAGATAGTGG AAAAGGAAGG
     3061 TGGCTCCTAC AAATGCCATC ATTGCGATAA AGGAAAGGCC ATCGTTGAAG ATGCCTCTGC
     3121 CGACAGTGGT CCCAAAGATG GACCCCCACC CACGAGGAGC ATCGTGGAAA AAGAACACGT
     3181 TCCAACCACG ACTTCAAAGC AAGTGGATTG ATGTGATATC TCCACTGACG TAAGGGATGA
     3241 CGCACAATCC CACTATCCTT CGCAAGACCC TTCCTCTATA TAAGGAAGTT CATTTCATTT
     3301 GGAGAGAACA CGCACCATGA AAAAGCCTGA ACTCACCGCG ACGTCTGTCG AGAAGTTTCT
     3361 GATCGAAAAG TTCGACAGCG TgTCCGACCT GATGCAGCTC TCGGAGGGCG AAGAATCTCG
     3421 TGCTTTCAGC TTCGATGTAG GAGGGCGTGG ATATGTCCTG CGGGTAAATA GCTGCGCCGA
     3481 TGGTTTCTAC AAAGATCGTT ATGTTTATCG GCACTTTGCA TCGGCCGCGC TCCCGATTCC
     3541 GGAAGTGCTT GACATTGGGG AGTTTAGCGA GAGCCTGACC TATTGCATCT CCCGCCGTtC
     3601 ACAGGGTGTC ACGTTGCAAG ACCTGCCTGA AACCGAACTG CCCGCTGTTC TACAACCGGT
     3661 CGCGGAGGCT ATGGATGCGA TCGCTGCGGC CGATCTTAGC CAGACGAGCG GGTTCGGCCC
     3721 ATTCGGACCG CAAGGAATCG GTCAATACAC TACATGGCGT GATTTCATAT GCGCGATTGC
     3781 TGATCCCCAT GTGTATCACT GGCAAACTGT GATGGACGAC ACCGTCAGTG CGTCCGTCGC
     3841 GCAGGCTCTC GATGAGCTGA TGCTTTGGGC CGAGGACTGC CCCGAAGTCC GGCACCTCGT
     3901 GCACGCGGAT TTCGGCTCCA ACAATGTCCT GACGGACAAT GGCCGCATAA CAGCGGTCAT
     3961 TGACTGGAGC GAGGCGATGT TCGGGGATTC CCAATACGAG GTCGCCAACA TCTTCTTCTG
     4021 GAGGCCGTGG TTGGCTTGTA TGGAGCAGCA GACGCGCTAC TTCGAGCGGA GGCATCCGGA
     4081 GCTTGCAGGA TCGCCACGAC TCCGGGCGTA TATGCTCCGC ATTGGTCTTG ACCAACTCTA
     4141 TCAGAGCTTG GTTGACGGCA ATTTCGATGA TGCAGCTTGG GCGCAGGGTC GATGCGACGC
     4201 AATCGTCCGA TCCGGAGCCG GGACTGTCGG GCGTACACAA ATCGCCCGCA GAAGCGCGGC
     4261 CGTCTGGACC GATGGCTGTG TAGAAGTACT CGCCGATAGT GGAAACCGAC GCCCCAGCAC
     4321 TCGTCCGAGG GCAAAGAAAT AGAGTAGATG CCGACCGGGA TCTGTCGATC GACAAGCTCG
     4381 AGTTTCTCCA TAATAATGTG TGAGTAGTTC CCAGATAAGG GAATTAGGGT TCCTATAGGG
     4441 TTTCGCTCAT GTGTTGAGCA TATAAGAAAC CCTTAGTATG TATTTGTATT TGTAAAATAC
     4501 TTCTATCAAT AAAATTTCTA ATTCCTAAAA CCAAAATCCA GTACTAAAAT CCAGATCCCC
     4561 CGAATTAATT CGGCGTTAAT TCAGTACATT AAAAACGTCC GCATGTCTGA GACC
//
