# Supplementary material for: A Modular Plasmid Assembly Kit for Multigene Expression, Gene Silencing and Silencing Rescue in Plants
Source: PLoS One. 2014 Feb 13;9(2):e88218. doi: 10.1371/journal.pone.0088218 (PMC3923767; doi:10.1371/journal.pone.0088218)
Supplement: File S1 — Sequences of Plasmids and Modules. Zip archive of annotated maps of toolkit plasmids and modules (Genbank format). (ZIP) [file pone.0088218.s012.zip › GG vector maps/LI Vector Maps/Peptide Tags/LI B-C HA - G67.gbk]

LOCUS       LI_B-C_HA_-_G67      2536 bp    DNA     circular UNA 15-Jun-2011
DEFINITION  
FEATURES             Location/Qualifiers
     CDS             952..981
                     /label=HA
     CDS             982..999
                     /label=Linker
     Misc._feature   1447..2061
                     /label="replicon of pMB1"
ORIGIN
        1 cgacgtagcc acctactccc aacatcagcc ggactccgat tacctcggga acttgctccg
       61 tagtaagaca ttcatcgcgc ttgctgcctt cgaccaagaa gcggttgttg gcgctctcgc
      121 ggcttacgtt ctgcccaggt ttgagcagcc gcgtagtgag atctatatct atgatctcgc
      181 agtctccggc gagcaccgga ggcagggcat tgccaccgcg ctcatcaatc tcctcaagca
      241 tgaggccaac gcgcttggtg cttatgtgat ctacgtgcaa gcagattacg gtgacgatcc
      301 cgcagtggct ctctatacaa agttgggcat acgggaagaa gtgatgcact ttgatatcga
      361 cccaagtacc gccacctaac aattcgttca agccgagatc ggcttcccgg ccgcggagtt
      421 gttcggtaaa ttgtcacaac gccGCTCATG ACATTAACCT ATAAAAATAG GCGTATCACG
      481 AGGCCCTTTT GTCTCGCGCG TTTCGGTGAT GACGGTGAAA ACCTCTGACA CATGCAGCTC
      541 CCGGAGAaGG TCACAGCTTG TCTGTAAGCG GATGCCGGGA GCAGACAAGC CCGTCAGGGC
      601 GCGTCAGCGG GTGTTGGCGG GTGTCGGGGC TGGCTTAACT ATGCGGCATC AGAGCAGATT
      661 GTACTGAGAG TGCACCATAT GCGGTGTGAA ATACCGCACA GATGCGTAAG GAGAAAATAC
      721 CGCATCAGGC GCCATTCGCC ATTCAGGCTG CGCAACTGTT GGGAAGGGCG ATCGGTGCGG
      781 GCCTCTTCGC TATTACGCCA GCTGGCGAAA GGGGGATGTG CTGCAAGGCG ATTAAGTTGG
      841 GTAACGCCAG GGTTTTCCCA GTCACGACGT TGTAAAACGA CGGCCAGTGA ATTCGAGCTC
      901 GGTACCTCGC GAATGCATCT AGATATCGGA TCCCATGGTC TCATCTGaac aATGTACCCA
      961 TACGATGTTC CAGATTACGC TGGCGGCAGC GGCGGATCCA GCACCAGAGA CCGGGCCCGT
     1021 CGACTGCAGA GGCCTGCATG CAAGCTTGGC GTAATCATGG TCATAGCTGT TTCCTGTGTG
     1081 AAATTGTTAT CCGCTCACAA TTCCACACAA CATACGAGCC GGAAGCATAA AGTGTAAAGC
     1141 CTGGGGTGCC TAATGAGTGA GCTAACTCAC ATTAATTGCG TTGCGCTCAC TGCCCGCTTT
     1201 CCAGTCGGGA AACCTGTCGT GCCAGCTGCA TTAATGAATC GGCCAACGCG CGGGGAGAGG
     1261 CGGTTTGCGT ATTGGGCGCT CTTCCGCTTC CTCGCTCACT GACTCGCTGC GCTCGGTCGT
     1321 TCGGCTGCGG CGAGCGGTAT CAGCTCACTC AAAGGCGGTA ATACGGTTAT CCACAGAATC
     1381 AGGGGATAAC GCAGGAAAGA ACATGTGAGC AAAAGGCCAG CAAAAGGCCA GGAACCGTAA
     1441 AAAGGCCGCG TTGCTGGCGT TTTTCCATAG GCTCCGCCCC CCTGACGAGC ATCACAAAAA
     1501 TCGACGCTCA AGTCAGAGGT GGCGAAACCC GACAGGACTA TAAAGATACC AGGCGTTTCC
     1561 CCCTGGAAGC TCCCTCGTGC GCTCTCCTGT TCCGACCCTG CCGCTTACCG GATACCTGTC
     1621 CGCCTTTCTC CCTTCGGGAA GCGTGGCGCT TTCTCATAGC TCACGCTGTA GGTATCTCAG
     1681 TTCGGTGTAG GTCGTTCGCT CCAAGCTGGG CTGTGTGCAC GAACCCCCCG TTCAGCCCGA
     1741 CCGCTGCGCC TTATCCGGTA ACTATCGTCT TGAGTCCAAC CCGGTAAGAC ACGACTTATC
     1801 GCCACTGGCA GCAGCCACTG GTAACAGGAT TAGCAGAGCG AGGTATGTAG GCGGTGCTAC
     1861 AGAGTTCTTG AAGTGGTGGC CTAACTACGG CTACACTAGA AGAACAGTAT TTGGTATCTG
     1921 CGCTCTGCTG AAGCCAGTTA CCTTCGGAAA AAGAGTTGGT AGCTCTTGAT CCGGCAAACA
     1981 AACCACCGCT GGTAGCGGTG GTTTTTTTGT TTGCAAGCAG CAGATTACGC GCAGAAAAAA
     2041 AGGATCTCAA GAAGATCCTT TGATCTTTTC TACGGGGTCT GACGCTCAGT GGAACGAAAA
     2101 CTCACGTTAA GGGATTTTGG TCATGAGgcg cacaccgtgg aaacggatga aggcacgaac
     2161 ccagttgaca taagcctgtt cggttcgtaa actgtaatgc aagtagcgta tgcgctcacg
     2221 caactggtcc agaaccttga ccgaacgcag cggtggtaac ggcgcagtgg cggttttcat
     2281 ggcttgttat gactgttttt ttgtacagtc tatgcctcgg gcatccaagc agcaagcgcg
     2341 ttacgccgtg ggtcgatgtt tgatgttatg gagcagcaac gatgttacgc agcagcaacg
     2401 atgttacgca gcagggcagt cgccctaaaa caaagttagg tggctcaagt atgggcatca
     2461 ttcgcacatg taggctcggc cctgaccaag tcaaatccat gcgggctgct cttgatcttt
     2521 tcggtcgtga gttcgg
//
