# Supplementary material for: A Modular Plasmid Assembly Kit for Multigene Expression, Gene Silencing and Silencing Rescue in Plants
Source: PLoS One. 2014 Feb 13;9(2):e88218. doi: 10.1371/journal.pone.0088218 (PMC3923767; doi:10.1371/journal.pone.0088218)
Supplement: File S1 — Sequences of Plasmids and Modules. Zip archive of annotated maps of toolkit plasmids and modules (Genbank format). (ZIP) [file pone.0088218.s012.zip › GG vector maps/LI Vector Maps/Promoters/LI A-B 35S (G5).gbk]

LOCUS       LI_A-B_35S_(G5)      3319 bp    DNA     circular UNA 15-Jun-2011
DEFINITION  
FEATURES             Location/Qualifiers
     Misc._feature   complement(join(3144..3319,1..439))
                     /label="replicon of pMB1"
     Promoter        897..1731
                     /label="35S Promoter"
ORIGIN
        1 GTTAGGCCAC CACTTCAAGA ACTCTGTAGC ACCGCCTACA TACCTCGCTC TGCTAATCCT
       61 GTTACCAGTG GCTGCTGCCA GTGGCGATAA GTCGTGTCTT ACCGGGTTGG ACTCAAGACG
      121 ATAGTTACCG GATAAGGCGC AGCGGTCGGG CTGAACGGGG GGTTCGTGCA CACAGCCCAG
      181 CTTGGAGCGA ACGACCTACA CCGAACTGAG ATACCTACAG CGTGAGCTAT GAGAAAGCGC
      241 CACGCTTCCC GAAGGGAGAA AGGCGGACAG GTATCCGGTA AGCGGCAGGG TCGGAACAGG
      301 AGAGCGCACG AGGGAGCTTC CAGGGGGAAA CGCCTGGTAT CTTTATAGTC CTGTCGGGTT
      361 TCGCCACCTC TGACTTGAGC GTCGATTTTT GTGATGCTCG TCAGGGGGGC GGAGCCTATG
      421 GAAAAACGCC AGCAACGCGG CCTTTTTACG GTTCCTGGCC TTTTGCTGGC CTTTTGCTCA
      481 CATGTTCTTT CCTGCGTTAT CCCCTGATTC TGTGGATAAC CGTATTACCG CCTTTGAGTG
      541 AGCTGATACC GCTCGCCGCA GCCGAACGAC CGAGCGCAGC GAGTCAGTGA GCGAGGAAGC
      601 GGAAGAGCGC CCAATACGCA AACCGCCTCT CCCCGCGCGT TGGCCGATTC ATTAATGCAG
      661 CTGGCACGAC AGGTTTCCCG ACTGGAAAGC GGGCAGTGAG CGCAACGCAA TTAATGTGAG
      721 TTAGCTCACT CATTAGGCAC CCCAGGCTTT ACACTTTATG CTTCCGGCTC GTATGTTGTG
      781 TGGAATTGTG AGCGGATAAC AATTTCACAC AGGAAACAGC TATGACCATG ATTACGCCAA
      841 GCTTGCATGC AGGCCTCTGC AGTCGACGGG CCCGGGATCC GATGGGGTCT CTGCGGAGAT
      901 TAGCCTTTTC AATTTCAGAA AGAATGCTAA CCCACAGATG GTTAGAGAGG CTTACGCAGC
      961 ACGACTCATC AAGACGATCT ACCCGAGCAA TAATCTCCAG GAAATCAAAT ACCTTCCCAA
     1021 GAAGGTTAAA GATGCAGTCA AAAGATTCAG GACTAACTGC ATCAAGAACA CAGAGAAAGA
     1081 TATATTTCTC AAGATCAGAA GTACTATTCC AGTATGGACG ATTCAAGGCT TGCTTCACAA
     1141 ACCAAGGCAA GTAATAGAGA TTGGAGTCTC TAAAAAGGTA GTTCCCACTG AATCAAAGGC
     1201 CATGGAGTCA AAGATTCAAA TAGAGGACCT AACAGAACTC GCCGTAAAGA CTGGCGAACA
     1261 GTTCATACAG AGTCTCTTAC GACTCAATGA CAAGAAGAAA ATCTTCGTCA ACATGGTGGA
     1321 GCACGACACA CTTGTCTACT CCAAAAATAT CAAAGATACA GTCTCAGAAG AGCAAAGGGC
     1381 AATTGAGACT TTTCAACAAA GGGTAATATC CGGAAACCTC CTCGGATTCC ATTGCCCAGC
     1441 TATCTGTCAC TTTATTGTGA AGATAGTGGA AAAGGAAGGT GGCTCCTACA AATGCCATCA
     1501 TTGCGATAAA GGAAAGGCCA TCGTTGAAGA TGCCTCTGCC GACAGTGGTC CCAAAGATGG
     1561 ACCCCCACCC ACGAGGAGCA TCGTGGAAAA AGAACACGTT CCAACCACGA CTTCAAAGCA
     1621 AGTGGATTGA TGTGATATCT CCACTGACGT AAGGGATGAC GCACAATCCC ACTATCCTTC
     1681 GCAAGACCCT TCCTCTATAT AAGGAAGTTC ATTTCATTTG GAGAGAACAC GTCTGTGAGA
     1741 CCCcATCTAG ATGCATTCGC GAGGTACCGA GCTCGAATTC ACTGGCCGTC GTTTTACAAC
     1801 GTCGTGACTG GGAAAACCCT GGCGTTACCC AACTTAATCG CCTTGCAGCA CATCCCCCTT
     1861 TCGCCAGCTG GCGTAATAGC GAAGAGGCCC GCACCGATCG CCCTTCCCAA CAGTTGCGCA
     1921 GCCTGAATGG CGAATGGCGC CTGATGCGGT ATTTTCTCCT TACGCATCTG TGCGGTATTT
     1981 CACACCGCAT ATGGTGCACT CTCAGTACAA TCTGCTCTGA TGCCGCATAG TTAAGCCAGC
     2041 CCCGACACCC GCCAACACCC GCTGACGCGC CCTGACGGGC TTGTCTGCTC CCGGCATCCG
     2101 CTTACAGACA AGCTGTGACC tTCTCCGGGA GCTGCATGTG TCAGAGGTTT TCACCGTCAT
     2161 CACCGAAACG CGCGAGACAA AAGGGCCTCG TGATACGCCT ATTTTTATAG GTTAATGTCA
     2221 TGAGCggcgt tgtgacaatt taccgaacaa ctccgcggcc gggaagccga tctcggcttg
     2281 aacgaattgt taggtggcgg tacttgggtc gatatcaaag tgcatcactt cttcccgtat
     2341 gcccaacttt gtatagagag ccactgcggg atcgtcaccg taatctgctt gcacgtagat
     2401 cacataagca ccaagcgcgt tggcctcatg cttgaggaga ttgatgagcg cggtggcaat
     2461 gccctgcctc cggtgctcgc cggagactgc gagatcatag atatagatct cactacgcgg
     2521 ctgctcaaac ctgggcagaa cgtaagccgc gagagcgcca acaaccgctt cttggtcgaa
     2581 ggcagcaagc gcgatgaatg tcttactacg gagcaagttc ccgaggtaat cggagtccgg
     2641 ctgatgttgg gagtaggtgg ctacgtcgcc gaactcacga ccgaaaagat caagagcagc
     2701 ccgcatggat ttgacttggt cagggccgag cctacatgtg cgaatgatgc ccatacttga
     2761 gccacctaac tttgttttag ggcgactgcc ctgctgcgta acatcgttgc tgctgcgtaa
     2821 catcgttgct gctccataac atcaaacatc gacccacggc gtaacgcgct tgctgcttgg
     2881 atgcccgagg catagactgt acaaaaaaac agtcataaca agccatgaaa accgccactg
     2941 cgccgttacc accgctgcgt tcggtcaagg ttctggacca gttgcgtgag cgcatacgct
     3001 acttgcatta cagtttacga accgaacagg cttatgtcaa ctgggttcgt gccttcatcc
     3061 gtttccacgg tgtgcgcCTC ATGACCAAAA TCCCTTAACG TGAGTTTTCG TTCCACTGAG
     3121 CGTCAGACCC CGTAGAAAAG ATCAAAGGAT CTTCTTGAGA TCCTTTTTTT CTGCGCGTAA
     3181 TCTGCTGCTT GCAAACAAAA AAACCACCGC TACCAGCGGT GGTTTGTTTG CCGGATCAAG
     3241 AGCTACCAAC TCTTTTTCCG AAGGTAACTG GCTTCAGCAG AGCGCAGATA CCAAATACTG
     3301 TTCTTCTAGT GTAGCCGTA
//
