# Supplementary material for: A Modular Plasmid Assembly Kit for Multigene Expression, Gene Silencing and Silencing Rescue in Plants
Source: PLoS One. 2014 Feb 13;9(2):e88218. doi: 10.1371/journal.pone.0088218 (PMC3923767; doi:10.1371/journal.pone.0088218)
Supplement: File S1 — Sequences of Plasmids and Modules. Zip archive of annotated maps of toolkit plasmids and modules (Genbank format). (ZIP) [file pone.0088218.s012.zip › GG vector maps/LI Vector Maps/Promoters/LI A-B EF1 (G52).gbk]

LOCUS       LI_A-B_EF1_(G52)      3461 bp    DNA     circular UNA 15-Jun-2011
DEFINITION  
FEATURES             Location/Qualifiers
     3'_UTR          complement(<910..1634)
                     /label="EF1a A1"
     Promoter        complement(923..1899)
                     /label="EF1 promoter"
     Misc._feature   2372..2986
                     /label="replicon of pMB1"
ORIGIN
        1 cgacgtagcc acctactccc aacatcagcc ggactccgat tacctcggga acttgctccg
       61 tagtaagaca ttcatcgcgc ttgctgcctt cgaccaagaa gcggttgttg gcgctctcgc
      121 ggcttacgtt ctgcccaggt ttgagcagcc gcgtagtgag atctatatct atgatctcgc
      181 agtctccggc gagcaccgga ggcagggcat tgccaccgcg ctcatcaatc tcctcaagca
      241 tgaggccaac gcgcttggtg cttatgtgat ctacgtgcaa gcagattacg gtgacgatcc
      301 cgcagtggct ctctatacaa agttgggcat acgggaagaa gtgatgcact ttgatatcga
      361 cccaagtacc gccacctaac aattcgttca agccgagatc ggcttcccgg ccgcggagtt
      421 gttcggtaaa ttgtcacaac gccGCTCATG ACATTAACCT ATAAAAATAG GCGTATCACG
      481 AGGCCCTTTT GTCTCGCGCG TTTCGGTGAT GACGGTGAAA ACCTCTGACA CATGCAGCTC
      541 CCGGAGAaGG TCACAGCTTG TCTGTAAGCG GATGCCGGGA GCAGACAAGC CCGTCAGGGC
      601 GCGTCAGCGG GTGTTGGCGG GTGTCGGGGC TGGCTTAACT ATGCGGCATC AGAGCAGATT
      661 GTACTGAGAG TGCACCATAT GCGGTGTGAA ATACCGCACA GATGCGTAAG GAGAAAATAC
      721 CGCATCAGGC GCCATTCGCC ATTCAGGCTG CGCAACTGTT GGGAAGGGCG ATCGGTGCGG
      781 GCCTCTTCGC TATTACGCCA GCTGGCGAAA GGGGGATGTG CTGCAAGGCG ATTAAGTTGG
      841 GTAACGCCAG GGTTTTCCCA GTCACGACGT TGTAAAACGA CGGCCAGTGA ATTCGAGCTC
      901 GGTACCTCGT AGGTCTCTCA GAggttagag actgtcaaac aaatctgcaa taaaaagaac
      961 aatcaaatat tgaatcaaga aaaacagtag acttatgaac acaaaaaaca atcattgtta
     1021 aaagccgcta tcggattcaa accgatttct accacaaaaa atgtggtgct ctatcaactg
     1081 agctaagcga cctaaattca atcaaaacag caattctgga gatatacagc aaacaatcct
     1141 agagtttcca caacttggta tcaagaagaa tgaatcaatt gattgtttat gctgctccag
     1201 aattacctaa tcacaattca aatcgacaat taatatcaca tacatcaaaa gatccaatca
     1261 acaatccatt gaacaataca aaaatttcag aaccagatcg atcatatagt ttatcatcag
     1321 ctggcatgaa gaaaaaaaac aatacgatgg cactgtaaaa ctttgttctc ctaaatcgat
     1381 aaaactttac accacagatc agaaattcca aacgatctat aaacaaagag aatcgaatcc
     1441 aagagattac aacaaacaaa cgagaaggat cgaaacagat tcaacacaga tcaacagaag
     1501 agaaagaagc agatcgaaga tggtgacgaa aaagcttacc tcagagatat cgcaagagag
     1561 taaagcggct agggtgacga aaaatgaagc aaggaataaa gctatgtttg ggattcgagt
     1621 ttatttatag tggtgaatcg aaagaaataa taagttaggg tttaacataa catcgtttgc
     1681 caaattacaa acgtacccct atcccgccga atattctctt tttctttggg ccttgaagag
     1741 tcggtcgcgt ttcataaaag tccactaacc tcgaggggtc gctcttgttt cataagtcaa
     1801 gctaatttga atttgatagt ttcaatccaa aagtggaata taattaaatt tggttcaacg
     1861 cgaattaaat caagaaggtt ttacttggac gatatacacC CGCTGAGACC ATCGAATGCA
     1921 TCTAGATATC GGATCCCGGG CCCGTCGACT GCAGAGGCCT GCATGCAAGC TTGGCGTAAT
     1981 CATGGTCATA GCTGTTTCCT GTGTGAAATT GTTATCCGCT CACAATTCCA CACAACATAC
     2041 GAGCCGGAAG CATAAAGTGT AAAGCCTGGG GTGCCTAATG AGTGAGCTAA CTCACATTAA
     2101 TTGCGTTGCG CTCACTGCCC GCTTTCCAGT CGGGAAACCT GTCGTGCCAG CTGCATTAAT
     2161 GAATCGGCCA ACGCGCGGGG AGAGGCGGTT TGCGTATTGG GCGCTCTTCC GCTTCCTCGC
     2221 TCACTGACTC GCTGCGCTCG GTCGTTCGGC TGCGGCGAGC GGTATCAGCT CACTCAAAGG
     2281 CGGTAATACG GTTATCCACA GAATCAGGGG ATAACGCAGG AAAGAACATG TGAGCAAAAG
     2341 GCCAGCAAAA GGCCAGGAAC CGTAAAAAGG CCGCGTTGCT GGCGTTTTTC CATAGGCTCC
     2401 GCCCCCCTGA CGAGCATCAC AAAAATCGAC GCTCAAGTCA GAGGTGGCGA AACCCGACAG
     2461 GACTATAAAG ATACCAGGCG TTTCCCCCTG GAAGCTCCCT CGTGCGCTCT CCTGTTCCGA
     2521 CCCTGCCGCT TACCGGATAC CTGTCCGCCT TTCTCCCTTC GGGAAGCGTG GCGCTTTCTC
     2581 ATAGCTCACG CTGTAGGTAT CTCAGTTCGG TGTAGGTCGT TCGCTCCAAG CTGGGCTGTG
     2641 TGCACGAACC CCCCGTTCAG CCCGACCGCT GCGCCTTATC CGGTAACTAT CGTCTTGAGT
     2701 CCAACCCGGT AAGACACGAC TTATCGCCAC TGGCAGCAGC CACTGGTAAC AGGATTAGCA
     2761 GAGCGAGGTA TGTAGGCGGT GCTACAGAGT TCTTGAAGTG GTGGCCTAAC TACGGCTACA
     2821 CTAGAAGAAC AGTATTTGGT ATCTGCGCTC TGCTGAAGCC AGTTACCTTC GGAAAAAGAG
     2881 TTGGTAGCTC TTGATCCGGC AAACAAACCA CCGCTGGTAG CGGTGGTTTT TTTGTTTGCA
     2941 AGCAGCAGAT TACGCGCAGA AAAAAAGGAT CTCAAGAAGA TCCTTTGATC TTTTCTACGG
     3001 GGTCTGACGC TCAGTGGAAC GAAAACTCAC GTTAAGGGAT TTTGGTCATG AGgcgcacac
     3061 cgtggaaacg gatgaaggca cgaacccagt tgacataagc ctgttcggtt cgtaaactgt
     3121 aatgcaagta gcgtatgcgc tcacgcaact ggtccagaac cttgaccgaa cgcagcggtg
     3181 gtaacggcgc agtggcggtt ttcatggctt gttatgactg tttttttgta cagtctatgc
     3241 ctcgggcatc caagcagcaa gcgcgttacg ccgtgggtcg atgtttgatg ttatggagca
     3301 gcaacgatgt tacgcagcag caacgatgtt acgcagcagg gcagtcgccc taaaacaaag
     3361 ttaggtggct caagtatggg catcattcgc acatgtaggc tcggccctga ccaagtcaaa
     3421 tccatgcggg ctgctcttga tcttttcggt cgtgagttcg g
//
