# Supplementary material for: A Modular Plasmid Assembly Kit for Multigene Expression, Gene Silencing and Silencing Rescue in Plants
Source: PLoS One. 2014 Feb 13;9(2):e88218. doi: 10.1371/journal.pone.0088218 (PMC3923767; doi:10.1371/journal.pone.0088218)
Supplement: File S1 — Sequences of Plasmids and Modules. Zip archive of annotated maps of toolkit plasmids and modules (Genbank format). (ZIP) [file pone.0088218.s012.zip › GG vector maps/LI Vector Maps/Promoters/LI A-B Ubi (G7).gbk]

LOCUS       LI_A-B_Ubi_(G7)      3605 bp    DNA     circular UNA 15-Jun-2011
DEFINITION  
FEATURES             Location/Qualifiers
     Misc._feature   complement(689..1303)
                     /label="replicon of pMB1"
     Promoter        1775..2309
                     /note="Ljubq1 promoter"
     Gene            2310..2896
                     /gene="Ljubq1"
ORIGIN
        1 gcaatgccct gcctccggtg ctcgccggag actgcgagat catagatata gatctcacta
       61 cgcggctgct caaacctggg cagaacgtaa gccgcgagag cgccaacaac cgcttcttgg
      121 tcgaaggcag caagcgcgat gaatgtctta ctacggagca agttcccgag gtaatcggag
      181 tccggctgat gttgggagta ggtggctacg tcgccgaact cacgaccgaa aagatcaaga
      241 gcagcccgca tggatttgac ttggtcaggg ccgagcctac atgtgcgaat gatgcccata
      301 cttgagccac ctaactttgt tttagggcga ctgccctgct gcgtaacatc gttgctgctg
      361 cgtaacatcg ttgctgctcc ataacatcaa acatcgaccc acggcgtaac gcgcttgctg
      421 cttggatgcc cgaggcatag actgtacaaa aaaacagtca taacaagcca tgaaaaccgc
      481 cactgcgccg ttaccaccgc tgcgttcggt caaggttctg gaccagttgc gtgagcgcat
      541 acgctacttg cattacagtt tacgaaccga acaggcttat gtcaactggg ttcgtgcctt
      601 catccgtttc cacggtgtgc gcCTCATGAC CAAAATCCCT TAACGTGAGT TTTCGTTCCA
      661 CTGAGCGTCA GACCCCGTAG AAAAGATCAA AGGATCTTCT TGAGATCCTT TTTTTCTGCG
      721 CGTAATCTGC TGCTTGCAAA CAAAAAAACC ACCGCTACCA GCGGTGGTTT GTTTGCCGGA
      781 TCAAGAGCTA CCAACTCTTT TTCCGAAGGT AACTGGCTTC AGCAGAGCGC AGATACCAAA
      841 TACTGTTCTT CTAGTGTAGC CGTAGTTAGG CCACCACTTC AAGAACTCTG TAGCACCGCC
      901 TACATACCTC GCTCTGCTAA TCCTGTTACC AGTGGCTGCT GCCAGTGGCG ATAAGTCGTG
      961 TCTTACCGGG TTGGACTCAA GACGATAGTT ACCGGATAAG GCGCAGCGGT CGGGCTGAAC
     1021 GGGGGGTTCG TGCACACAGC CCAGCTTGGA GCGAACGACC TACACCGAAC TGAGATACCT
     1081 ACAGCGTGAG CTATGAGAAA GCGCCACGCT TCCCGAAGGG AGAAAGGCGG ACAGGTATCC
     1141 GGTAAGCGGC AGGGTCGGAA CAGGAGAGCG CACGAGGGAG CTTCCAGGGG GAAACGCCTG
     1201 GTATCTTTAT AGTCCTGTCG GGTTTCGCCA CCTCTGACTT GAGCGTCGAT TTTTGTGATG
     1261 CTCGTCAGGG GGGCGGAGCC TATGGAAAAA CGCCAGCAAC GCGGCCTTTT TACGGTTCCT
     1321 GGCCTTTTGC TGGCCTTTTG CTCACATGTT CTTTCCTGCG TTATCCCCTG ATTCTGTGGA
     1381 TAACCGTATT ACCGCCTTTG AGTGAGCTGA TACCGCTCGC CGCAGCCGAA CGACCGAGCG
     1441 CAGCGAGTCA GTGAGCGAGG AAGCGGAAGA GCGCCCAATA CGCAAACCGC CTCTCCCCGC
     1501 GCGTTGGCCG ATTCATTAAT GCAGCTGGCA CGACAGGTTT CCCGACTGGA AAGCGGGCAG
     1561 TGAGCGCAAC GCAATTAATG TGAGTTAGCT CACTCATTAG GCACCCCAGG CTTTACACTT
     1621 TATGCTTCCG GCTCGTATGT TGTGTGGAAT TGTGAGCGGA TAACAATTTC ACACAGGAAA
     1681 CAGCTATGAC CATGATTACG CCAAGCTTGC ATGCAGGCCT CTGCAGTCGA CGGGCCCGGG
     1741 ATCCGATATC TAGATGCATT CGGGGTCTCT GCGGGGAGAG AGGATTTTGA GGAAATAATT
     1801 AATTGAATTA CTTGTATTAT TGATAAAGTA ATTTAGATAA GTTGTTAGTA CAACTTATTG
     1861 CAACTATGGA TAGACAAAAA TCACTTATTT TAAGGGGAGA AGTATATAAC AACTTATTAT
     1921 AAAATTTCTG AGCAGCCGGC CTCCTCCAAT CAATCATAGA GAGTGGAGCC CATTCTGGAA
     1981 AACCAAGGAA CCCCCAACTT GCACTGGTGC GGTGGCCCAA TTCAAAAAAA ACGGGGCCCA
     2041 GCAAAGTAAC GCCGTTGTAA CGATTTATCA ATCCAAACTC AAAAGGCGGC GAGATGCGTT
     2101 TAACTCCGTG AAATTAACAA ACCGCCAACA ACTTGCAATT TGCAACTACC GTTTCCAAGA
     2161 AGAACTCAAC CACACAACGT ATCCTATCCC AAACCACACG CAACTAGTGA CGCGTCATAA
     2221 GGACACGTGT CACAATTTGA CTGGTTAATA ATTTCACCGC TTTTGCTATA AATTACCTCC
     2281 AATCCCCTTA GCTTCTTCAC AATTCAGTTC CCAACCCTAA CAATTCTTGT TCATATCGCT
     2341 TCTCTCTACT TTCAAGGTAT GATCCAATTT CTCTCTTCTT TCTCTGTAAT CCTTTCGTTG
     2401 AGTTTTGTTT CCGATCAATC ATAGGTAGTT TTCTTGTTTC GAAGCATGAG ATCTAGGAAT
     2461 TTTTTGTGAT TTTCCAAAAT TGAGATCGGT TTGAAATTGA ATTTTACAGC TTGAATCTCA
     2521 GATCTTGTTT TATCAATGTT TTCGATGGCT TGCGATGTAG ATCTATGATA ATTGTGGTTC
     2581 AGTTTTGTTA GGAATCGATT TCGGTTTAGC AATTGCAGAT TAATTAGGGT TTCCAATTGA
     2641 ATTCTTCAGA TCCGTTATGG AATTATGTCA AATAATTTAT TCAAATTGGA AATTATTGTT
     2701 AGATCCACTC TTAATCTGTT TGATCCAAGC TTCAATTAGG GTTTTCACTT GTTTCAATTT
     2761 CTTGTTATGG ATTCTGATTT ATCTGTTGAT GTTAGATCCA CTCTTAATCT GTTTGATCCA
     2821 AGCGTTAATT AGGGTTTTCA CTTGTTTCAA TTTCGTGTGT TGGATTCTGA TTTATCTGTT
     2881 GTTGATGTGA TTACAGTCTG TGAGACCATC GAGGTACCGA GCTCGAATTC ACTGGCCGTC
     2941 GTTTTACAAC GTCGTGACTG GGAAAACCCT GGCGTTACCC AACTTAATCG CCTTGCAGCA
     3001 CATCCCCCTT TCGCCAGCTG GCGTAATAGC GAAGAGGCCC GCACCGATCG CCCTTCCCAA
     3061 CAGTTGCGCA GCCTGAATGG CGAATGGCGC CTGATGCGGT ATTTTCTCCT TACGCATCTG
     3121 TGCGGTATTT CACACCGCAT ATGGTGCACT CTCAGTACAA TCTGCTCTGA TGCCGCATAG
     3181 TTAAGCCAGC CCCGACACCC GCCAACACCC GCTGACGCGC CCTGACGGGC TTGTCTGCTC
     3241 CCGGCATCCG CTTACAGACA AGCTGTGACC tTCTCCGGGA GCTGCATGTG TCAGAGGTTT
     3301 TCACCGTCAT CACCGAAACG CGCGAGACAA AAGGGCCTCG TGATACGCCT ATTTTTATAG
     3361 GTTAATGTCA TGAGCggcgt tgtgacaatt taccgaacaa ctccgcggcc gggaagccga
     3421 tctcggcttg aacgaattgt taggtggcgg tacttgggtc gatatcaaag tgcatcactt
     3481 cttcccgtat gcccaacttt gtatagagag ccactgcggg atcgtcaccg taatctgctt
     3541 gcacgtagat cacataagca ccaagcgcgt tggcctcatg cttgaggaga ttgatgagcg
     3601 cggtg
//
