# Supplementary material for: A Modular Plasmid Assembly Kit for Multigene Expression, Gene Silencing and Silencing Rescue in Plants
Source: PLoS One. 2014 Feb 13;9(2):e88218. doi: 10.1371/journal.pone.0088218 (PMC3923767; doi:10.1371/journal.pone.0088218)
Supplement: File S1 — Sequences of Plasmids and Modules. Zip archive of annotated maps of toolkit plasmids and modules (Genbank format). (ZIP) [file pone.0088218.s012.zip › GG vector maps/LI Vector Maps/Promoters/LI A-C 35S (G9).gbk]

LOCUS       LI_A-C_35S_(G9)      3318 bp    DNA     circular UNA 15-Jun-2011
DEFINITION  
FEATURES             Location/Qualifiers
     Promoter        480..1314
                     /label="35S Promoter"
     Misc._feature   1786..2400
                     /label="replicon of pMB1"
ORIGIN
        1 GCTCATGACA TTAACCTATA AAAATAGGCG TATCACGAGG CCCTTTTGTC TCGCGCGTTT
       61 CGGTGATGAC GGTGAAAACC TCTGACACAT GCAGCTCCCG GAGAaGGTCA CAGCTTGTCT
      121 GTAAGCGGAT GCCGGGAGCA GACAAGCCCG TCAGGGCGCG TCAGCGGGTG TTGGCGGGTG
      181 TCGGGGCTGG CTTAACTATG CGGCATCAGA GCAGATTGTA CTGAGAGTGC ACCATATGCG
      241 GTGTGAAATA CCGCACAGAT GCGTAAGGAG AAAATACCGC ATCAGGCGCC ATTCGCCATT
      301 CAGGCTGCGC AACTGTTGGG AAGGGCGATC GGTGCGGGCC TCTTCGCTAT TACGCCAGCT
      361 GGCGAAAGGG GGATGTGCTG CAAGGCGATT AAGTTGGGTA ACGCCAGGGT TTTCCCAGTC
      421 ACGACGTTGT AAAACGACGG CCAGTGAATT CGAGCTCGGT ACCTCGtTGG TCTCTGCGGA
      481 GATTAGCCTT TTCAATTTCA GAAAGAATGC TAACCCACAG ATGGTTAGAG AGGCTTACGC
      541 AGCACGACTC ATCAAGACGA TCTACCCGAG CAATAATCTC CAGGAAATCA AATACCTTCC
      601 CAAGAAGGTT AAAGATGCAG TCAAAAGATT CAGGACTAAC TGCATCAAGA ACACAGAGAA
      661 AGATATATTT CTCAAGATCA GAAGTACTAT TCCAGTATGG ACGATTCAAG GCTTGCTTCA
      721 CAAACCAAGG CAAGTAATAG AGATTGGAGT CTCTAAAAAG GTAGTTCCCA CTGAATCAAA
      781 GGCCATGGAG TCAAAGATTC AAATAGAGGA CCTAACAGAA CTCGCCGTAA AGACTGGCGA
      841 ACAGTTCATA CAGAGTCTCT TACGACTCAA TGACAAGAAG AAAATCTTCG TCAACATGGT
      901 GGAGCACGAC ACACTTGTCT ACTCCAAAAA TATCAAAGAT ACAGTCTCAG AAGAGCAAAG
      961 GGCAATTGAG ACTTTTCAAC AAAGGGTAAT ATCCGGAAAC CTCCTCGGAT TCCATTGCCC
     1021 AGCTATCTGT CACTTTATTG TGAAGATAGT GGAAAAGGAA GGTGGCTCCT ACAAATGCCA
     1081 TCATTGCGAT AAAGGAAAGG CCATCGTTGA AGATGCCTCT GCCGACAGTG GTCCCAAAGA
     1141 TGGACCCCCA CCCACGAGGA GCATCGTGGA AAAAGAACAC GTTCCAACCA CGACTTCAAA
     1201 GCAAGTGGAT TGATGTGATA TCTCCACTGA CGTAAGGGAT GACGCACAAT CCCACTATCC
     1261 TTCGCAAGAC CCTTCCTCTA TATAAGGAAG TTCATTTCAT TTGGAGAGAA CACGCACCTG
     1321 AGACCTCGAA TGCATCTAGA TATCGGATCC CGGGCCCGTC GACTGCAGAG GCCTGCATGC
     1381 AAGCTTGGCG TAATCATGGT CATAGCTGTT TCCTGTGTGA AATTGTTATC CGCTCACAAT
     1441 TCCACACAAC ATACGAGCCG GAAGCATAAA GTGTAAAGCC TGGGGTGCCT AATGAGTGAG
     1501 CTAACTCACA TTAATTGCGT TGCGCTCACT GCCCGCTTTC CAGTCGGGAA ACCTGTCGTG
     1561 CCAGCTGCAT TAATGAATCG GCCAACGCGC GGGGAGAGGC GGTTTGCGTA TTGGGCGCTC
     1621 TTCCGCTTCC TCGCTCACTG ACTCGCTGCG CTCGGTCGTT CGGCTGCGGC GAGCGGTATC
     1681 AGCTCACTCA AAGGCGGTAA TACGGTTATC CACAGAATCA GGGGATAACG CAGGAAAGAA
     1741 CATGTGAGCA AAAGGCCAGC AAAAGGCCAG GAACCGTAAA AAGGCCGCGT TGCTGGCGTT
     1801 TTTCCATAGG CTCCGCCCCC CTGACGAGCA TCACAAAAAT CGACGCTCAA GTCAGAGGTG
     1861 GCGAAACCCG ACAGGACTAT AAAGATACCA GGCGTTTCCC CCTGGAAGCT CCCTCGTGCG
     1921 CTCTCCTGTT CCGACCCTGC CGCTTACCGG ATACCTGTCC GCCTTTCTCC CTTCGGGAAG
     1981 CGTGGCGCTT TCTCATAGCT CACGCTGTAG GTATCTCAGT TCGGTGTAGG TCGTTCGCTC
     2041 CAAGCTGGGC TGTGTGCACG AACCCCCCGT TCAGCCCGAC CGCTGCGCCT TATCCGGTAA
     2101 CTATCGTCTT GAGTCCAACC CGGTAAGACA CGACTTATCG CCACTGGCAG CAGCCACTGG
     2161 TAACAGGATT AGCAGAGCGA GGTATGTAGG CGGTGCTACA GAGTTCTTGA AGTGGTGGCC
     2221 TAACTACGGC TACACTAGAA GAACAGTATT TGGTATCTGC GCTCTGCTGA AGCCAGTTAC
     2281 CTTCGGAAAA AGAGTTGGTA GCTCTTGATC CGGCAAACAA ACCACCGCTG GTAGCGGTGG
     2341 TTTTTTTGTT TGCAAGCAGC AGATTACGCG CAGAAAAAAA GGATCTCAAG AAGATCCTTT
     2401 GATCTTTTCT ACGGGGTCTG ACGCTCAGTG GAACGAAAAC TCACGTTAAG GGATTTTGGT
     2461 CATGAGgcgc acaccgtgga aacggatgaa ggcacgaacc cagttgacat aagcctgttc
     2521 ggttcgtaaa ctgtaatgca agtagcgtat gcgctcacgc aactggtcca gaaccttgac
     2581 cgaacgcagc ggtggtaacg gcgcagtggc ggttttcatg gcttgttatg actgtttttt
     2641 tgtacagtct atgcctcggg catccaagca gcaagcgcgt tacgccgtgg gtcgatgttt
     2701 gatgttatgg agcagcaacg atgttacgca gcagcaacga tgttacgcag cagggcagtc
     2761 gccctaaaac aaagttaggt ggctcaagta tgggcatcat tcgcacatgt aggctcggcc
     2821 ctgaccaagt caaatccatg cgggctgctc ttgatctttt cggtcgtgag ttcggcgacg
     2881 tagccaccta ctcccaacat cagccggact ccgattacct cgggaacttg ctccgtagta
     2941 agacattcat cgcgcttgct gccttcgacc aagaagcggt tgttggcgct ctcgcggctt
     3001 acgttctgcc caggtttgag cagccgcgta gtgagatcta tatctatgat ctcgcagtct
     3061 ccggcgagca ccggaggcag ggcattgcca ccgcgctcat caatctcctc aagcatgagg
     3121 ccaacgcgct tggtgcttat gtgatctacg tgcaagcaga ttacggtgac gatcccgcag
     3181 tggctctcta tacaaagttg ggcatacggg aagaagtgat gcactttgat atcgacccaa
     3241 gtaccgccac ctaacaattc gttcaagccg agatcggctt cccggccgcg gagttgttcg
     3301 gtaaattgtc acaacgcc
//
