# Supplementary material for: A Modular Plasmid Assembly Kit for Multigene Expression, Gene Silencing and Silencing Rescue in Plants
Source: PLoS One. 2014 Feb 13;9(2):e88218. doi: 10.1371/journal.pone.0088218 (PMC3923767; doi:10.1371/journal.pone.0088218)
Supplement: File S1 — Sequences of Plasmids and Modules. Zip archive of annotated maps of toolkit plasmids and modules (Genbank format). (ZIP) [file pone.0088218.s012.zip › GG vector maps/LI Vector Maps/Signal Peptides/LI B-C N-NES (I) (G62).gbk]

LOCUS       LI_B-C_N-NES_(I)_(G62)      2568 bp    DNA     circular UNA 15-Jun-2011
DEFINITION  
FEATURES             Location/Qualifiers
     Misc._feature   complement(657..1271)
                     /label="replicon of pMB1"
     Misc._feature   complement(1257)
                     /label=ORI
     CDS             1748..1808
                     /label=NES
ORIGIN
        1 tgcgagatca tagatataga tctcactacg cggctgctca aacctgggca gaacgtaagc
       61 cgcgagagcg ccaacaaccg cttcttggtc gaaggcagca agcgcgatga atgtcttact
      121 acggagcaag ttcccgaggt aatcggagtc cggctgatgt tgggagtagg tggctacgtc
      181 gccgaactca cgaccgaaaa gatcaagagc agcccgcatg gatttgactt ggtcagggcc
      241 gagcctacat gtgcgaatga tgcccatact tgagccacct aactttgttt tagggcgact
      301 gccctgctgc gtaacatcgt tgctgctgcg taacatcgtt gctgctccat aacatcaaac
      361 atcgacccac ggcgtaacgc gcttgctgct tggatgcccg aggcatagac tgtacaaaaa
      421 aacagtcata acaagccatg aaaaccgcca ctgcgccgtt accaccgctg cgttcggtca
      481 aggttctgga ccagttgcgt gagcgcatac gctacttgca ttacagttta cgaaccgaac
      541 aggcttatgt caactgggtt cgtgccttca tccgtttcca cggtgtgcgc CTCATGACCA
      601 AAATCCCTTA ACGTGAGTTT TCGTTCCACT GAGCGTCAGA CCCCGTAGAA AAGATCAAAG
      661 GATCTTCTTG AGATCCTTTT TTTCTGCGCG TAATCTGCTG CTTGCAAACA AAAAAACCAC
      721 CGCTACCAGC GGTGGTTTGT TTGCCGGATC AAGAGCTACC AACTCTTTTT CCGAAGGTAA
      781 CTGGCTTCAG CAGAGCGCAG ATACCAAATA CTGTTCTTCT AGTGTAGCCG TAGTTAGGCC
      841 ACCACTTCAA GAACTCTGTA GCACCGCCTA CATACCTCGC TCTGCTAATC CTGTTACCAG
      901 TGGCTGCTGC CAGTGGCGAT AAGTCGTGTC TTACCGGGTT GGACTCAAGA CGATAGTTAC
      961 CGGATAAGGC GCAGCGGTCG GGCTGAACGG GGGGTTCGTG CACACAGCCC AGCTTGGAGC
     1021 GAACGACCTA CACCGAACTG AGATACCTAC AGCGTGAGCT ATGAGAAAGC GCCACGCTTC
     1081 CCGAAGGGAG AAAGGCGGAC AGGTATCCGG TAAGCGGCAG GGTCGGAACA GGAGAGCGCA
     1141 CGAGGGAGCT TCCAGGGGGA AACGCCTGGT ATCTTTATAG TCCTGTCGGG TTTCGCCACC
     1201 TCTGACTTGA GCGTCGATTT TTGTGATGCT CGTCAGGGGG GCGGAGCCTA TGGAAAAACG
     1261 CCAGCAACGC GGCCTTTTTA CGGTTCCTGG CCTTTTGCTG GCCTTTTGCT CACATGTTCT
     1321 TTCCTGCGTT ATCCCCTGAT TCTGTGGATA ACCGTATTAC CGCCTTTGAG TGAGCTGATA
     1381 CCGCTCGCCG CAGCCGAACG ACCGAGCGCA GCGAGTCAGT GAGCGAGGAA GCGGAAGAGC
     1441 GCCCAATACG CAAACCGCCT CTCCCCGCGC GTTGGCCGAT TCATTAATGC AGCTGGCACG
     1501 ACAGGTTTCC CGACTGGAAA GCGGGCAGTG AGCGCAACGC AATTAATGTG AGTTAGCTCA
     1561 CTCATTAGGC ACCCCAGGCT TTACACTTTA TGCTTCCGGC TCGTATGTTG TGTGGAATTG
     1621 TGAGCGGATA ACAATTTCAC ACAGGAAACA GCTATGACCA TGATTACGCC AAGCTTGCAT
     1681 GCAGGCCTCT GCAGTCGACG GGCCCGGGAT CCGATATCTA GATGCATTCG ATGGTCTCAT
     1741 CTGAACAATG CTGCAGAACG AGCTTGCTCT TAAGTTGGCT GGACTTGATA TTAACAAGAC
     1801 TGGAGGAGTC GACTCGAGTG CGGCCGCCAC CTGAGACCTA CGAGGTACCG AGCTCGAATT
     1861 CACTGGCCGT CGTTTTACAA CGTCGTGACT GGGAAAACCC TGGCGTTACC CAACTTAATC
     1921 GCCTTGCAGC ACATCCCCCT TTCGCCAGCT GGCGTAATAG CGAAGAGGCC CGCACCGATC
     1981 GCCCTTCCCA ACAGTTGCGC AGCCTGAATG GCGAATGGCG CCTGATGCGG TATTTTCTCC
     2041 TTACGCATCT GTGCGGTATT TCACACCGCA TATGGTGCAC TCTCAGTACA ATCTGCTCTG
     2101 ATGCCGCATA GTTAAGCCAG CCCCGACACC CGCCAACACC CGCTGACGCG CCCTGACGGG
     2161 CTTGTCTGCT CCCGGCATCC GCTTACAGAC AAGCTGTGAC CtTCTCCGGG AGCTGCATGT
     2221 GTCAGAGGTT TTCACCGTCA TCACCGAAAC GCGCGAGACA AAAGGGCCTC GTGATACGCC
     2281 TATTTTTATA GGTTAATGTC ATGAGCggcg ttgtgacaat ttaccgaaca actccgcggc
     2341 cgggaagccg atctcggctt gaacgaattg ttaggtggcg gtacttgggt cgatatcaaa
     2401 gtgcatcact tcttcccgta tgcccaactt tgtatagaga gccactgcgg gatcgtcacc
     2461 gtaatctgct tgcacgtaga tcacataagc accaagcgcg ttggcctcat gcttgaggag
     2521 attgatgagc gcggtggcaa tgccctgcct ccggtgctcg ccggagac
//
