# Supplementary material for: A Modular Plasmid Assembly Kit for Multigene Expression, Gene Silencing and Silencing Rescue in Plants
Source: PLoS One. 2014 Feb 13;9(2):e88218. doi: 10.1371/journal.pone.0088218 (PMC3923767; doi:10.1371/journal.pone.0088218)
Supplement: File S1 — Sequences of Plasmids and Modules. Zip archive of annotated maps of toolkit plasmids and modules (Genbank format). (ZIP) [file pone.0088218.s012.zip › GG vector maps/LI Vector Maps/Signal Peptides/LI B-C N-NES (II) (G61).gbk]

LOCUS       LI_B-C_N-NES_(II)_(G61)      2733 bp    DNA     circular UNA 15-Jun-2011
DEFINITION  
FEATURES             Location/Qualifiers
     Misc._feature   complement(647..1261)
                     /label="replicon of pMB1"
     Misc._feature   complement(1247)
                     /label=ORI
     CDS             1738..1911
                     /vntifkey="4"
                     /label="CPK17 n-Term"
     CDS             1921..1980
                     /vntifkey="4"
                     /label=NES
ORIGIN
        1 tagatataga tctcactacg cggctgctca aacctgggca gaacgtaagc cgcgagagcg
       61 ccaacaaccg cttcttggtc gaaggcagca agcgcgatga atgtcttact acggagcaag
      121 ttcccgaggt aatcggagtc cggctgatgt tgggagtagg tggctacgtc gccgaactca
      181 cgaccgaaaa gatcaagagc agcccgcatg gatttgactt ggtcagggcc gagcctacat
      241 gtgcgaatga tgcccatact tgagccacct aactttgttt tagggcgact gccctgctgc
      301 gtaacatcgt tgctgctgcg taacatcgtt gctgctccat aacatcaaac atcgacccac
      361 ggcgtaacgc gcttgctgct tggatgcccg aggcatagac tgtacaaaaa aacagtcata
      421 acaagccatg aaaaccgcca ctgcgccgtt accaccgctg cgttcggtca aggttctgga
      481 ccagttgcgt gagcgcatac gctacttgca ttacagttta cgaaccgaac aggcttatgt
      541 caactgggtt cgtgccttca tccgtttcca cggtgtgcgc CTCATGACCA AAATCCCTTA
      601 ACGTGAGTTT TCGTTCCACT GAGCGTCAGA CCCCGTAGAA AAGATCAAAG GATCTTCTTG
      661 AGATCCTTTT TTTCTGCGCG TAATCTGCTG CTTGCAAACA AAAAAACCAC CGCTACCAGC
      721 GGTGGTTTGT TTGCCGGATC AAGAGCTACC AACTCTTTTT CCGAAGGTAA CTGGCTTCAG
      781 CAGAGCGCAG ATACCAAATA CTGTTCTTCT AGTGTAGCCG TAGTTAGGCC ACCACTTCAA
      841 GAACTCTGTA GCACCGCCTA CATACCTCGC TCTGCTAATC CTGTTACCAG TGGCTGCTGC
      901 CAGTGGCGAT AAGTCGTGTC TTACCGGGTT GGACTCAAGA CGATAGTTAC CGGATAAGGC
      961 GCAGCGGTCG GGCTGAACGG GGGGTTCGTG CACACAGCCC AGCTTGGAGC GAACGACCTA
     1021 CACCGAACTG AGATACCTAC AGCGTGAGCT ATGAGAAAGC GCCACGCTTC CCGAAGGGAG
     1081 AAAGGCGGAC AGGTATCCGG TAAGCGGCAG GGTCGGAACA GGAGAGCGCA CGAGGGAGCT
     1141 TCCAGGGGGA AACGCCTGGT ATCTTTATAG TCCTGTCGGG TTTCGCCACC TCTGACTTGA
     1201 GCGTCGATTT TTGTGATGCT CGTCAGGGGG GCGGAGCCTA TGGAAAAACG CCAGCAACGC
     1261 GGCCTTTTTA CGGTTCCTGG CCTTTTGCTG GCCTTTTGCT CACATGTTCT TTCCTGCGTT
     1321 ATCCCCTGAT TCTGTGGATA ACCGTATTAC CGCCTTTGAG TGAGCTGATA CCGCTCGCCG
     1381 CAGCCGAACG ACCGAGCGCA GCGAGTCAGT GAGCGAGGAA GCGGAAGAGC GCCCAATACG
     1441 CAAACCGCCT CTCCCCGCGC GTTGGCCGAT TCATTAATGC AGCTGGCACG ACAGGTTTCC
     1501 CGACTGGAAA GCGGGCAGTG AGCGCAACGC AATTAATGTG AGTTAGCTCA CTCATTAGGC
     1561 ACCCCAGGCT TTACACTTTA TGCTTCCGGC TCGTATGTTG TGTGGAATTG TGAGCGGATA
     1621 ACAATTTCAC ACAGGAAACA GCTATGACCA TGATTACGCC AAGCTTGCAT GCAGGCCTCT
     1681 GCAGTCGACG GGCCCGGGAT CCGATATCTA GATGCATTCG ATGGTCTCAT CTGAACAATG
     1741 GCAAATTGTT GCTCTCACGG ACGGGACTCA GCCGATAACG GcGACGCATT GGAAAACGGA
     1801 GCTTCCGCTT CAAATGCTGC CAATTCGACT GGTCCAACCG CGGAAGCTTC TGTACCACAA
     1861 TCAAAACATG CACCTCCTTC TCCTCCTCCT GCAACCAAAC AAGGCCCTAT AGGCGGCCGC
     1921 ATGTTGCAGA ACGAGCTTGC TCTTAAGTTG GCTGGACTTG ATATTAACAA GACTGGAGGA
     1981 GGCACCAGAG ACCTACGAGG TACCGAGCTC GAATTCACTG GCCGTCGTTT TACAACGTCG
     2041 TGACTGGGAA AACCCTGGCG TTACCCAACT TAATCGCCTT GCAGCACATC CCCCTTTCGC
     2101 CAGCTGGCGT AATAGCGAAG AGGCCCGCAC CGATCGCCCT TCCCAACAGT TGCGCAGCCT
     2161 GAATGGCGAA TGGCGCCTGA TGCGGTATTT TCTCCTTACG CATCTGTGCG GTATTTCACA
     2221 CCGCATATGG TGCACTCTCA GTACAATCTG CTCTGATGCC GCATAGTTAA GCCAGCCCCG
     2281 ACACCCGCCA ACACCCGCTG ACGCGCCCTG ACGGGCTTGT CTGCTCCCGG CATCCGCTTA
     2341 CAGACAAGCT GTGACCtTCT CCGGGAGCTG CATGTGTCAG AGGTTTTCAC CGTCATCACC
     2401 GAAACGCGCG AGACAAAAGG GCCTCGTGAT ACGCCTATTT TTATAGGTTA ATGTCATGAG
     2461 Cggcgttgtg acaatttacc gaacaactcc gcggccggga agccgatctc ggcttgaacg
     2521 aattgttagg tggcggtact tgggtcgata tcaaagtgca tcacttcttc ccgtatgccc
     2581 aactttgtat agagagccac tgcgggatcg tcaccgtaat ctgcttgcac gtagatcaca
     2641 taagcaccaa gcgcgttggc ctcatgcttg aggagattga tgagcgcggt ggcaatgccc
     2701 tgcctccggt gctcgccgga gactgcgaga tca
//
