# Supplementary material for: A Modular Plasmid Assembly Kit for Multigene Expression, Gene Silencing and Silencing Rescue in Plants
Source: PLoS One. 2014 Feb 13;9(2):e88218. doi: 10.1371/journal.pone.0088218 (PMC3923767; doi:10.1371/journal.pone.0088218)
Supplement: File S1 — Sequences of Plasmids and Modules. Zip archive of annotated maps of toolkit plasmids and modules (Genbank format). (ZIP) [file pone.0088218.s012.zip › GG vector maps/LI Vector Maps/Signal Peptides/LI B-C N-NLS (G60).gbk]

LOCUS       LI_B-C_N-NLS_(G60)      2544 bp    DNA     circular UNA 15-Jun-2011
DEFINITION  
FEATURES             Location/Qualifiers
     Region          1201..1204
                     /label="Plant Kozak"
     CDS             1205..1241
                     /label=NLS
     Misc._feature   1733..2347
                     /label="replicon of pMB1"
ORIGIN
        1 acggcgcagt ggcggttttc atggcttgtt atgactgttt ttttgtacag tctatgcctc
       61 gggcatccaa gcagcaagcg cgttacgccg tgggtcgatg tttgatgtta tggagcagca
      121 acgatgttac gcagcagcaa cgatgttacg cagcagggca gtcgccctaa aacaaagtta
      181 ggtggctcaa gtatgggcat cattcgcaca tgtaggctcg gccctgacca agtcaaatcc
      241 atgcgggctg ctcttgatct tttcggtcgt gagttcggcg acgtagccac ctactcccaa
      301 catcagccgg actccgatta cctcgggaac ttgctccgta gtaagacatt catcgcgctt
      361 gctgccttcg accaagaagc ggttgttggc gctctcgcgg cttacgttct gcccaggttt
      421 gagcagccgc gtagtgagat ctatatctat gatctcgcag tctccggcga gcaccggagg
      481 cagggcattg ccaccgcgct catcaatctc ctcaagcatg aggccaacgc gcttggtgct
      541 tatgtgatct acgtgcaagc agattacggt gacgatcccg cagtggctct ctatacaaag
      601 ttgggcatac gggaagaagt gatgcacttt gatatcgacc caagtaccgc cacctaacaa
      661 ttcgttcaag ccgagatcgg cttcccggcc gcggagttgt tcggtaaatt gtcacaacgc
      721 cGCTCATGAC ATTAACCTAT AAAAATAGGC GTATCACGAG GCCCTTTTGT CTCGCGCGTT
      781 TCGGTGATGA CGGTGAAAAC CTCTGACACA TGCAGCTCCC GGAGAaGGTC ACAGCTTGTC
      841 TGTAAGCGGA TGCCGGGAGC AGACAAGCCC GTCAGGGCGC GTCAGCGGGT GTTGGCGGGT
      901 GTCGGGGCTG GCTTAACTAT GCGGCATCAG AGCAGATTGT ACTGAGAGTG CACCATATGC
      961 GGTGTGAAAT ACCGCACAGA TGCGTAAGGA GAAAATACCG CATCAGGCGC CATTCGCCAT
     1021 TCAGGCTGCG CAACTGTTGG GAAGGGCGAT CGGTGCGGGC CTCTTCGCTA TTACGCCAGC
     1081 TGGCGAAAGG GGGATGTGCT GCAAGGCGAT TAAGTTGGGT AACGCCAGGG TTTTCCCAGT
     1141 CACGACGTTG TAAAACGACG GCCAGTGAAT TCGAGCTCGG TACCTCGATG GTCTCATCTG
     1201 AACAATGCTG CAGCCTAAGA AGAAGAGAAA GGTTGGAGGA GTCGACTCGA GTGCGGCCGC
     1261 CACCTGAGAC CTACGAATGC ATCTAGATAT CGGATCCCGG GCCCGTCGAC TGCAGAGGCC
     1321 TGCATGCAAG CTTGGCGTAA TCATGGTCAT AGCTGTTTCC TGTGTGAAAT TGTTATCCGC
     1381 TCACAATTCC ACACAACATA CGAGCCGGAA GCATAAAGTG TAAAGCCTGG GGTGCCTAAT
     1441 GAGTGAGCTA ACTCACATTA ATTGCGTTGC GCTCACTGCC CGCTTTCCAG TCGGGAAACC
     1501 TGTCGTGCCA GCTGCATTAA TGAATCGGCC AACGCGCGGG GAGAGGCGGT TTGCGTATTG
     1561 GGCGCTCTTC CGCTTCCTCG CTCACTGACT CGCTGCGCTC GGTCGTTCGG CTGCGGCGAG
     1621 CGGTATCAGC TCACTCAAAG GCGGTAATAC GGTTATCCAC AGAATCAGGG GATAACGCAG
     1681 GAAAGAACAT GTGAGCAAAA GGCCAGCAAA AGGCCAGGAA CCGTAAAAAG GCCGCGTTGC
     1741 TGGCGTTTTT CCATAGGCTC CGCCCCCCTG ACGAGCATCA CAAAAATCGA CGCTCAAGTC
     1801 AGAGGTGGCG AAACCCGACA GGACTATAAA GATACCAGGC GTTTCCCCCT GGAAGCTCCC
     1861 TCGTGCGCTC TCCTGTTCCG ACCCTGCCGC TTACCGGATA CCTGTCCGCC TTTCTCCCTT
     1921 CGGGAAGCGT GGCGCTTTCT CATAGCTCAC GCTGTAGGTA TCTCAGTTCG GTGTAGGTCG
     1981 TTCGCTCCAA GCTGGGCTGT GTGCACGAAC CCCCCGTTCA GCCCGACCGC TGCGCCTTAT
     2041 CCGGTAACTA TCGTCTTGAG TCCAACCCGG TAAGACACGA CTTATCGCCA CTGGCAGCAG
     2101 CCACTGGTAA CAGGATTAGC AGAGCGAGGT ATGTAGGCGG TGCTACAGAG TTCTTGAAGT
     2161 GGTGGCCTAA CTACGGCTAC ACTAGAAGAA CAGTATTTGG TATCTGCGCT CTGCTGAAGC
     2221 CAGTTACCTT CGGAAAAAGA GTTGGTAGCT CTTGATCCGG CAAACAAACC ACCGCTGGTA
     2281 GCGGTGGTTT TTTTGTTTGC AAGCAGCAGA TTACGCGCAG AAAAAAAGGA TCTCAAGAAG
     2341 ATCCTTTGAT CTTTTCTACG GGGTCTGACG CTCAGTGGAA CGAAAACTCA CGTTAAGGGA
     2401 TTTTGGTCAT GAGgcgcaca ccgtggaaac ggatgaaggc acgaacccag ttgacataag
     2461 cctgttcggt tcgtaaactg taatgcaagt agcgtatgcg ctcacgcaac tggtccagaa
     2521 ccttgaccga acgcagcggt ggta
//
