# Supplementary material for: A Modular Plasmid Assembly Kit for Multigene Expression, Gene Silencing and Silencing Rescue in Plants
Source: PLoS One. 2014 Feb 13;9(2):e88218. doi: 10.1371/journal.pone.0088218 (PMC3923767; doi:10.1371/journal.pone.0088218)
Supplement: File S1 — Sequences of Plasmids and Modules. Zip archive of annotated maps of toolkit plasmids and modules (Genbank format). (ZIP) [file pone.0088218.s012.zip › GG vector maps/LI Vector Maps/Signal Peptides/LI D-E C-NES (G38).gbk]

LOCUS       LI_D-E_C-NES_(G38)      2561 bp    DNA     circular UNA 15-Jun-2011
DEFINITION  
FEATURES             Location/Qualifiers
     CDS             768..825
                     /label=NES
     Misc._feature   1315..1929
                     /label="replicon of pMB1"
     Misc._feature   1329
                     /label=ORI
ORIGIN
        1 gagatctata tctatgatct cgcagtctcc ggcgagcacc ggaggcaggg cattgccacc
       61 gcgctcatca atctcctcaa gcatgaggcc aacgcgcttg gtgcttatgt gatctacgtg
      121 caagcagatt acggtgacga tcccgcagtg gctctctata caaagttggg catacgggaa
      181 gaagtgatgc actttgatat cgacccaagt accgccacct aacaattcgt tcaagccgag
      241 atcggcttcc cggccgcgga gttgttcggt aaattgtcac aacgccGCTC ATGACATTAA
      301 CCTATAAAAA TAGGCGTATC ACGAGGCCCT TTTGTCTCGC GCGTTTCGGT GATGACGGTG
      361 AAAACCTCTG ACACATGCAG CTCCCGGAGA aGGTCACAGC TTGTCTGTAA GCGGATGCCG
      421 GGAGCAGACA AGCCCGTCAG GGCGCGTCAG CGGGTGTTGG CGGGTGTCGG GGCTGGCTTA
      481 ACTATGCGGC ATCAGAGCAG ATTGTACTGA GAGTGCACCA TATGCGGTGT GAAATACCGC
      541 ACAGATGCGT AAGGAGAAAA TACCGCATCA GGCGCCATTC GCCATTCAGG CTGCGCAACT
      601 GTTGGGAAGG GCGATCGGTG CGGGCCTCTT CGCTATTACG CCAGCTGGCG AAAGGGGGAT
      661 GTGCTGCAAG GCGATTAAGT TGGGTAACGC CAGGGTTTTC CCAGTCACGA CGTTGTAAAA
      721 CGACGGCCAG TGAATTCGAG CTCGGTACCT CGATGGTCTC AAAGGGACTG CAGAACGAGC
      781 TTGCTCTTAA GTTGGCTGGA CTTGATATTA ACAAGACTGG AGGAGTCGAC TCGAGTGCGT
      841 AAAATCAGAG ACCTACGAAT GCATCTAGAT ATCGGATCCC GGGCCCGTCG ACTGCAGAGG
      901 CCTGCATGCA AGCTTGGCGT AATCATGGTC ATAGCTGTTT CCTGTGTGAA ATTGTTATCC
      961 GCTCACAATT CCACACAACA TACGAGCCGG AAGCATAAAG TGTAAAGCCT GGGGTGCCTA
     1021 ATGAGTGAGC TAACTCACAT TAATTGCGTT GCGCTCACTG CCCGCTTTCC AGTCGGGAAA
     1081 CCTGTCGTGC CAGCTGCATT AATGAATCGG CCAACGCGCG GGGAGAGGCG GTTTGCGTAT
     1141 TGGGCGCTCT TCCGCTTCCT CGCTCACTGA CTCGCTGCGC TCGGTCGTTC GGCTGCGGCG
     1201 AGCGGTATCA GCTCACTCAA AGGCGGTAAT ACGGTTATCC ACAGAATCAG GGGATAACGC
     1261 AGGAAAGAAC ATGTGAGCAA AAGGCCAGCA AAAGGCCAGG AACCGTAAAA AGGCCGCGTT
     1321 GCTGGCGTTT TTCCATAGGC TCCGCCCCCC TGACGAGCAT CACAAAAATC GACGCTCAAG
     1381 TCAGAGGTGG CGAAACCCGA CAGGACTATA AAGATACCAG GCGTTTCCCC CTGGAAGCTC
     1441 CCTCGTGCGC TCTCCTGTTC CGACCCTGCC GCTTACCGGA TACCTGTCCG CCTTTCTCCC
     1501 TTCGGGAAGC GTGGCGCTTT CTCATAGCTC ACGCTGTAGG TATCTCAGTT CGGTGTAGGT
     1561 CGTTCGCTCC AAGCTGGGCT GTGTGCACGA ACCCCCCGTT CAGCCCGACC GCTGCGCCTT
     1621 ATCCGGTAAC TATCGTCTTG AGTCCAACCC GGTAAGACAC GACTTATCGC CACTGGCAGC
     1681 AGCCACTGGT AACAGGATTA GCAGAGCGAG GTATGTAGGC GGTGCTACAG AGTTCTTGAA
     1741 GTGGTGGCCT AACTACGGCT ACACTAGAAG AACAGTATTT GGTATCTGCG CTCTGCTGAA
     1801 GCCAGTTACC TTCGGAAAAA GAGTTGGTAG CTCTTGATCC GGCAAACAAA CCACCGCTGG
     1861 TAGCGGTGGT TTTTTTGTTT GCAAGCAGCA GATTACGCGC AGAAAAAAAG GATCTCAAGA
     1921 AGATCCTTTG ATCTTTTCTA CGGGGTCTGA CGCTCAGTGG AACGAAAACT CACGTTAAGG
     1981 GATTTTGGTC ATGAGgcgca caccgtggaa acggatgaag gcacgaaccc agttgacata
     2041 agcctgttcg gttcgtaaac tgtaatgcaa gtagcgtatg cgctcacgca actggtccag
     2101 aaccttgacc gaacgcagcg gtggtaacgg cgcagtggcg gttttcatgg cttgttatga
     2161 ctgttttttt gtacagtcta tgcctcgggc atccaagcag caagcgcgtt acgccgtggg
     2221 tcgatgtttg atgttatgga gcagcaacga tgttacgcag cagcaacgat gttacgcagc
     2281 agggcagtcg ccctaaaaca aagttaggtg gctcaagtat gggcatcatt cgcacatgta
     2341 ggctcggccc tgaccaagtc aaatccatgc gggctgctct tgatcttttc ggtcgtgagt
     2401 tcggcgacgt agccacctac tcccaacatc agccggactc cgattacctc gggaacttgc
     2461 tccgtagtaa gacattcatc gcgcttgctg ccttcgacca agaagcggtt gttggcgctc
     2521 tcgcggctta cgttctgccc aggtttgagc agccgcgtag t
//
