# Supplementary material for: A Modular Plasmid Assembly Kit for Multigene Expression, Gene Silencing and Silencing Rescue in Plants
Source: PLoS One. 2014 Feb 13;9(2):e88218. doi: 10.1371/journal.pone.0088218 (PMC3923767; doi:10.1371/journal.pone.0088218)
Supplement: File S1 — Sequences of Plasmids and Modules. Zip archive of annotated maps of toolkit plasmids and modules (Genbank format). (ZIP) [file pone.0088218.s012.zip › GG vector maps/LI Vector Maps/Signal Peptides/LI D-E C-NLS (G35).gbk]

LOCUS       LI_D-E_C-NLS_(G35)      2537 bp    DNA     circular UNA 15-Jun-2011
DEFINITION  
FEATURES             Location/Qualifiers
     CDS             complement(1080..1113)
                     /label=NLS
     Misc._feature   1588..2202
                     /label="replicon of pMB1"
ORIGIN
        1 aacgatgtta cgcagcaggg cagtcgccct aaaacaaagt taggtggctc aagtatgggc
       61 atcattcgca catgtaggct cggccctgac caagtcaaat ccatgcgggc tgctcttgat
      121 cttttcggtc gtgagttcgg cgacgtagcc acctactccc aacatcagcc ggactccgat
      181 tacctcggga acttgctccg tagtaagaca ttcatcgcgc ttgctgcctt cgaccaagaa
      241 gcggttgttg gcgctctcgc ggcttacgtt ctgcccaggt ttgagcagcc gcgtagtgag
      301 atctatatct atgatctcgc agtctccggc gagcaccgga ggcagggcat tgccaccgcg
      361 ctcatcaatc tcctcaagca tgaggccaac gcgcttggtg cttatgtgat ctacgtgcaa
      421 gcagattacg gtgacgatcc cgcagtggct ctctatacaa agttgggcat acgggaagaa
      481 gtgatgcact ttgatatcga cccaagtacc gccacctaac aattcgttca agccgagatc
      541 ggcttcccgg ccgcggagtt gttcggtaaa ttgtcacaac gccGCTCATG ACATTAACCT
      601 ATAAAAATAG GCGTATCACG AGGCCCTTTT GTCTCGCGCG TTTCGGTGAT GACGGTGAAA
      661 ACCTCTGACA CATGCAGCTC CCGGAGAaGG TCACAGCTTG TCTGTAAGCG GATGCCGGGA
      721 GCAGACAAGC CCGTCAGGGC GCGTCAGCGG GTGTTGGCGG GTGTCGGGGC TGGCTTAACT
      781 ATGCGGCATC AGAGCAGATT GTACTGAGAG TGCACCATAT GCGGTGTGAA ATACCGCACA
      841 GATGCGTAAG GAGAAAATAC CGCATCAGGC GCCATTCGCC ATTCAGGCTG CGCAACTGTT
      901 GGGAAGGGCG ATCGGTGCGG GCCTCTTCGC TATTACGCCA GCTGGCGAAA GGGGGATGTG
      961 CTGCAAGGCG ATTAAGTTGG GTAACGCCAG GGTTTTCCCA GTCACGACGT TGTAAAACGA
     1021 CGGCCAGTGA ATTCGAGCTC GGTACCTCGT AGGTCTCTGA TTTTACGCAC TCGAGTCGAC
     1081 TCCTCCAACC TTTCTCTTCT TCTTAGGCTG CAGTCCCTTT GAGACCATCG AATGCATCTA
     1141 GATATCGGAT CCCGGGCCCG TCGACTGCAG AGGCCTGCAT GCAAGCTTGG CGTAATCATG
     1201 GTCATAGCTG TTTCCTGTGT GAAATTGTTA TCCGCTCACA ATTCCACACA ACATACGAGC
     1261 CGGAAGCATA AAGTGTAAAG CCTGGGGTGC CTAATGAGTG AGCTAACTCA CATTAATTGC
     1321 GTTGCGCTCA CTGCCCGCTT TCCAGTCGGG AAACCTGTCG TGCCAGCTGC ATTAATGAAT
     1381 CGGCCAACGC GCGGGGAGAG GCGGTTTGCG TATTGGGCGC TCTTCCGCTT CCTCGCTCAC
     1441 TGACTCGCTG CGCTCGGTCG TTCGGCTGCG GCGAGCGGTA TCAGCTCACT CAAAGGCGGT
     1501 AATACGGTTA TCCACAGAAT CAGGGGATAA CGCAGGAAAG AACATGTGAG CAAAAGGCCA
     1561 GCAAAAGGCC AGGAACCGTA AAAAGGCCGC GTTGCTGGCG TTTTTCCATA GGCTCCGCCC
     1621 CCCTGACGAG CATCACAAAA ATCGACGCTC AAGTCAGAGG TGGCGAAACC CGACAGGACT
     1681 ATAAAGATAC CAGGCGTTTC CCCCTGGAAG CTCCCTCGTG CGCTCTCCTG TTCCGACCCT
     1741 GCCGCTTACC GGATACCTGT CCGCCTTTCT CCCTTCGGGA AGCGTGGCGC TTTCTCATAG
     1801 CTCACGCTGT AGGTATCTCA GTTCGGTGTA GGTCGTTCGC TCCAAGCTGG GCTGTGTGCA
     1861 CGAACCCCCC GTTCAGCCCG ACCGCTGCGC CTTATCCGGT AACTATCGTC TTGAGTCCAA
     1921 CCCGGTAAGA CACGACTTAT CGCCACTGGC AGCAGCCACT GGTAACAGGA TTAGCAGAGC
     1981 GAGGTATGTA GGCGGTGCTA CAGAGTTCTT GAAGTGGTGG CCTAACTACG GCTACACTAG
     2041 AAGAACAGTA TTTGGTATCT GCGCTCTGCT GAAGCCAGTT ACCTTCGGAA AAAGAGTTGG
     2101 TAGCTCTTGA TCCGGCAAAC AAACCACCGC TGGTAGCGGT GGTTTTTTTG TTTGCAAGCA
     2161 GCAGATTACG CGCAGAAAAA AAGGATCTCA AGAAGATCCT TTGATCTTTT CTACGGGGTC
     2221 TGACGCTCAG TGGAACGAAA ACTCACGTTA AGGGATTTTG GTCATGAGgc gcacaccgtg
     2281 gaaacggatg aaggcacgaa cccagttgac ataagcctgt tcggttcgta aactgtaatg
     2341 caagtagcgt atgcgctcac gcaactggtc cagaaccttg accgaacgca gcggtggtaa
     2401 cggcgcagtg gcggttttca tggcttgtta tgactgtttt tttgtacagt ctatgcctcg
     2461 ggcatccaag cagcaagcgc gttacgccgt gggtcgatgt ttgatgttat ggagcagcaa
     2521 cgatgttacg cagcagc
//
