# Supplementary material for: A Modular Plasmid Assembly Kit for Multigene Expression, Gene Silencing and Silencing Rescue in Plants
Source: PLoS One. 2014 Feb 13;9(2):e88218. doi: 10.1371/journal.pone.0088218 (PMC3923767; doi:10.1371/journal.pone.0088218)
Supplement: File S1 — Sequences of Plasmids and Modules. Zip archive of annotated maps of toolkit plasmids and modules (Genbank format). (ZIP) [file pone.0088218.s012.zip › GG vector maps/LI Vector Maps/Split-GFP/LI C-D 1-10GFP (G90).gbk]

LOCUS       LI_C-D_1-10GFP_(G90)      3132 bp    DNA     circular UNA 15-Jun-2011
DEFINITION  
FEATURES             Location/Qualifiers
     CDS             complement(923..1570)
                     /label=GFP1-10
     Misc._feature   2043..2657
                     /label="replicon of pMB1"
ORIGIN
        1 cgacgtagcc acctactccc aacatcagcc ggactccgat tacctcggga acttgctccg
       61 tagtaagaca ttcatcgcgc ttgctgcctt cgaccaagaa gcggttgttg gcgctctcgc
      121 ggcttacgtt ctgcccaggt ttgagcagcc gcgtagtgag atctatatct atgatctcgc
      181 agtctccggc gagcaccgga ggcagggcat tgccaccgcg ctcatcaatc tcctcaagca
      241 tgaggccaac gcgcttggtg cttatgtgat ctacgtgcaa gcagattacg gtgacgatcc
      301 cgcagtggct ctctatacaa agttgggcat acgggaagaa gtgatgcact ttgatatcga
      361 cccaagtacc gccacctaac aattcgttca agccgagatc ggcttcccgg ccgcggagtt
      421 gttcggtaaa ttgtcacaac gccGCTCATG ACATTAACCT ATAAAAATAG GCGTATCACG
      481 AGGCCCTTTT GTCTCGCGCG TTTCGGTGAT GACGGTGAAA ACCTCTGACA CATGCAGCTC
      541 CCGGAGAaGG TCACAGCTTG TCTGTAAGCG GATGCCGGGA GCAGACAAGC CCGTCAGGGC
      601 GCGTCAGCGG GTGTTGGCGG GTGTCGGGGC TGGCTTAACT ATGCGGCATC AGAGCAGATT
      661 GTACTGAGAG TGCACCATAT GCGGTGTGAA ATACCGCACA GATGCGTAAG GAGAAAATAC
      721 CGCATCAGGC GCCATTCGCC ATTCAGGCTG CGCAACTGTT GGGAAGGGCG ATCGGTGCGG
      781 GCCTCTTCGC TATTACGCCA GCTGGCGAAA GGGGGATGTG CTGCAAGGCG ATTAAGTTGG
      841 GTAACGCCAG GGTTTTCCCA GTCACGACGT TGTAAAACGA CGGCCAGTGA ATTCGAGCTC
      901 GGTACCTCGT AGGTCTCTCC TTTCACTTTT CGTTAGGGTC CTTGGAGAGC ACAGTCTGTG
      961 TAGAGAGGTA GTGGTTGTCA GGGAGGAGGA CAGGTCCGTC ACCGATAGGG GTGTTCTGCT
     1021 GGTAATGGTC GGCGAGCTGA ACAGAACCGT CCTCGACGTT GTGCCTAACA GTGAAGTTGG
     1081 CCTTGATTCC GTTCTTCTGC TTGTCAGCTG TGATGTACAC GTTATGGGAG TTGAAGTTGT
     1141 ATTCGAGCTT GTGACCGAGG ATGTTACCGT CCTCCTTGAA GTCGGTTCCC TTGAGTTCGA
     1201 TACGGTTCAC GAGAGTGTCA CCCTCGAACT TCACGACGGC CCTTGTCTTG TACTTTCCGT
     1261 CGTCCTTGAA AGAGATTGTA CGTTCCTGGA CGTAGCCCTC AGGCATAGCA CTCTTGAAGA
     1321 AGTCATGCTG CTTCATGTGG TCAGGGTAAC GAGAGAAGCA CTGAACACCG TAGGTGAGGG
     1381 TAGTAACGAG AGTAGGCCAA GGCACAGGGA GCTTGCCTGT GGTGCAGATG AACTTGAGTG
     1441 TGAGCTTTCC GATGGTAGCG TCGCCTTCTC CCTCTCCCCT GACGGAGAAC TTATGACCGT
     1501 TAACGTCGCC GTCGAGTTCC ACGAGGATAG GCACAACACC AGTGAAGAGT TCTTCGCCCT
     1561 TAGACACCAT GGTGTGAGAC CATCGAATGC ATCTAGATAT CGGATCCCGG GCCCGTCGAC
     1621 TGCAGAGGCC TGCATGCAAG CTTGGCGTAA TCATGGTCAT AGCTGTTTCC TGTGTGAAAT
     1681 TGTTATCCGC TCACAATTCC ACACAACATA CGAGCCGGAA GCATAAAGTG TAAAGCCTGG
     1741 GGTGCCTAAT GAGTGAGCTA ACTCACATTA ATTGCGTTGC GCTCACTGCC CGCTTTCCAG
     1801 TCGGGAAACC TGTCGTGCCA GCTGCATTAA TGAATCGGCC AACGCGCGGG GAGAGGCGGT
     1861 TTGCGTATTG GGCGCTCTTC CGCTTCCTCG CTCACTGACT CGCTGCGCTC GGTCGTTCGG
     1921 CTGCGGCGAG CGGTATCAGC TCACTCAAAG GCGGTAATAC GGTTATCCAC AGAATCAGGG
     1981 GATAACGCAG GAAAGAACAT GTGAGCAAAA GGCCAGCAAA AGGCCAGGAA CCGTAAAAAG
     2041 GCCGCGTTGC TGGCGTTTTT CCATAGGCTC CGCCCCCCTG ACGAGCATCA CAAAAATCGA
     2101 CGCTCAAGTC AGAGGTGGCG AAACCCGACA GGACTATAAA GATACCAGGC GTTTCCCCCT
     2161 GGAAGCTCCC TCGTGCGCTC TCCTGTTCCG ACCCTGCCGC TTACCGGATA CCTGTCCGCC
     2221 TTTCTCCCTT CGGGAAGCGT GGCGCTTTCT CATAGCTCAC GCTGTAGGTA TCTCAGTTCG
     2281 GTGTAGGTCG TTCGCTCCAA GCTGGGCTGT GTGCACGAAC CCCCCGTTCA GCCCGACCGC
     2341 TGCGCCTTAT CCGGTAACTA TCGTCTTGAG TCCAACCCGG TAAGACACGA CTTATCGCCA
     2401 CTGGCAGCAG CCACTGGTAA CAGGATTAGC AGAGCGAGGT ATGTAGGCGG TGCTACAGAG
     2461 TTCTTGAAGT GGTGGCCTAA CTACGGCTAC ACTAGAAGAA CAGTATTTGG TATCTGCGCT
     2521 CTGCTGAAGC CAGTTACCTT CGGAAAAAGA GTTGGTAGCT CTTGATCCGG CAAACAAACC
     2581 ACCGCTGGTA GCGGTGGTTT TTTTGTTTGC AAGCAGCAGA TTACGCGCAG AAAAAAAGGA
     2641 TCTCAAGAAG ATCCTTTGAT CTTTTCTACG GGGTCTGACG CTCAGTGGAA CGAAAACTCA
     2701 CGTTAAGGGA TTTTGGTCAT GAGgcgcaca ccgtggaaac ggatgaaggc acgaacccag
     2761 ttgacataag cctgttcggt tcgtaaactg taatgcaagt agcgtatgcg ctcacgcaac
     2821 tggtccagaa ccttgaccga acgcagcggt ggtaacggcg cagtggcggt tttcatggct
     2881 tgttatgact gtttttttgt acagtctatg cctcgggcat ccaagcagca agcgcgttac
     2941 gccgtgggtc gatgtttgat gttatggagc agcaacgatg ttacgcagca gcaacgatgt
     3001 tacgcagcag ggcagtcgcc ctaaaacaaa gttaggtggc tcaagtatgg gcatcattcg
     3061 cacatgtagg ctcggccctg accaagtcaa atccatgcgg gctgctcttg atcttttcgg
     3121 tcgtgagttc gg
//
