# Supplementary material for: A Modular Plasmid Assembly Kit for Multigene Expression, Gene Silencing and Silencing Rescue in Plants
Source: PLoS One. 2014 Feb 13;9(2):e88218. doi: 10.1371/journal.pone.0088218 (PMC3923767; doi:10.1371/journal.pone.0088218)
Supplement: File S1 — Sequences of Plasmids and Modules. Zip archive of annotated maps of toolkit plasmids and modules (Genbank format). (ZIP) [file pone.0088218.s012.zip › GG vector maps/LI Vector Maps/Split-GFP/LI D-E 1-10 GFP (G76).gbk]

LOCUS       LI_D-E_1-10_GFP_(G76)      3180 bp    DNA     circular UNA 15-Jun-2011
DEFINITION  
FEATURES             Location/Qualifiers
     CDS             655..699
                     /label="15 aa linker"
     CDS             700..1344
                     /label=GFP1-10
     Misc._feature   1774..2388
                     /label="replicon of pMB1"
ORIGIN
        1 caaagttggg catacgggaa gaagtgatgc actttgatat cgacccaagt accgccacct
       61 aacaattcgt tcaagccgag atcggcttcc cggccgcgga gttgttcggt aaattgtcac
      121 aacgccGCTC ATGACATTAA CCTATAAAAA TAGGCGTATC ACGAGGCCCT TTTGTCTCGC
      181 GCGTTTCGGT GATGACGGTG AAAACCTCTG ACACATGCAG CTCCCGGAGA aGGTCACAGC
      241 TTGTCTGTAA GCGGATGCCG GGAGCAGACA AGCCCGTCAG GGCGCGTCAG CGGGTGTTGG
      301 CGGGTGTCGG GGCTGGCTTA ACTATGCGGC ATCAGAGCAG ATTGTACTGA GAGTGCACCA
      361 TATGCGGTGT GAAATACCGC ACAGATGCGT AAGGAGAAAA TACCGCATCA GGCGCCATTC
      421 GCCATTCAGG CTGCGCAACT GTTGGGAAGG GCGATCGGTG CGGGCCTCTT CGCTATTACG
      481 CCAGCTGGCG AAAGGGGGAT GTGCTGCAAG GCGATTAAGT TGGGTAACGC CAGGGTTTTC
      541 CCAGTCACGA CGTTGTAAAA CGACGGCCAG TGAATTCGAG CTCGGTACCT CGCGAATGCA
      601 TCTAGATATC GGATCCCGGG CCCGTCGACT GCAGAGGTAC GGGTCTCAAA GGGAggtgga
      661 ggaggttctg gaggcggtgg aagtggtggc ggaggTAGCG TGTCTAAGGG CGAAGAACTC
      721 TTCACTGGTG TTGTGCCTAT CCTCGTGGAA CTCGACGGCG ACGTTAACGG TCATAAGTTC
      781 TCCGTCAGGG GAGAGGGAGA AGGCGACGCT ACCATCGGAA AGCTCACACT CAAGTTCATC
      841 TGCACCACAG GCAAGCTCCC TGTGCCTTGG CCTACTCTCG TTACTACCCT CACCTACGGT
      901 GTTCAGTGCT TCTCTCGTTA CCCTGACCAC ATGAAGCAGC ATGACTTCTT CAAGAGTGCT
      961 ATGCCTGAGG GCTACGTCCA GGAACGTACA ATCTCTTTCA AGGACGACGG AAAGTACAAG
     1021 ACAAGGGCCG TCGTGAAGTT CGAGGGTGAC ACTCTCGTGA ACCGTATCGA ACTCAAGGGA
     1081 ACCGACTTCA AGGAGGACGG TAACATCCTC GGTCACAAGC TCGAATACAA CTTCAACTCC
     1141 CATAACGTGT ACATCACAGC TGACAAGCAG AAGAACGGAA TCAAGGCCAA CTTCACTGTT
     1201 AGGCACAACG TCGAGGACGG TTCTGTTCAG CTCGCCGACC ATTACCAGCA GAACACCCCT
     1261 ATCGGTGACG GACCTGTCCT CCTCCCTGAC AACCACTACC TCTCTACACA GACTGTGCTC
     1321 TCCAAGGACC CTAACGAAAA GTAAAATCTG AGACCTCTGC CTGCATGCAA GCTTGGCGTA
     1381 ATCATGGTCA TAGCTGTTTC CTGTGTGAAA TTGTTATCCG CTCACAATTC CACACAACAT
     1441 ACGAGCCGGA AGCATAAAGT GTAAAGCCTG GGGTGCCTAA TGAGTGAGCT AACTCACATT
     1501 AATTGCGTTG CGCTCACTGC CCGCTTTCCA GTCGGGAAAC CTGTCGTGCC AGCTGCATTA
     1561 ATGAATCGGC CAACGCGCGG GGAGAGGCGG TTTGCGTATT GGGCGCTCTT CCGCTTCCTC
     1621 GCTCACTGAC TCGCTGCGCT CGGTCGTTCG GCTGCGGCGA GCGGTATCAG CTCACTCAAA
     1681 GGCGGTAATA CGGTTATCCA CAGAATCAGG GGATAACGCA GGAAAGAACA TGTGAGCAAA
     1741 AGGCCAGCAA AAGGCCAGGA ACCGTAAAAA GGCCGCGTTG CTGGCGTTTT TCCATAGGCT
     1801 CCGCCCCCCT GACGAGCATC ACAAAAATCG ACGCTCAAGT CAGAGGTGGC GAAACCCGAC
     1861 AGGACTATAA AGATACCAGG CGTTTCCCCC TGGAAGCTCC CTCGTGCGCT CTCCTGTTCC
     1921 GACCCTGCCG CTTACCGGAT ACCTGTCCGC CTTTCTCCCT TCGGGAAGCG TGGCGCTTTC
     1981 TCATAGCTCA CGCTGTAGGT ATCTCAGTTC GGTGTAGGTC GTTCGCTCCA AGCTGGGCTG
     2041 TGTGCACGAA CCCCCCGTTC AGCCCGACCG CTGCGCCTTA TCCGGTAACT ATCGTCTTGA
     2101 GTCCAACCCG GTAAGACACG ACTTATCGCC ACTGGCAGCA GCCACTGGTA ACAGGATTAG
     2161 CAGAGCGAGG TATGTAGGCG GTGCTACAGA GTTCTTGAAG TGGTGGCCTA ACTACGGCTA
     2221 CACTAGAAGA ACAGTATTTG GTATCTGCGC TCTGCTGAAG CCAGTTACCT TCGGAAAAAG
     2281 AGTTGGTAGC TCTTGATCCG GCAAACAAAC CACCGCTGGT AGCGGTGGTT TTTTTGTTTG
     2341 CAAGCAGCAG ATTACGCGCA GAAAAAAAGG ATCTCAAGAA GATCCTTTGA TCTTTTCTAC
     2401 GGGGTCTGAC GCTCAGTGGA ACGAAAACTC ACGTTAAGGG ATTTTGGTCA TGAGgcgcac
     2461 accgtggaaa cggatgaagg cacgaaccca gttgacataa gcctgttcgg ttcgtaaact
     2521 gtaatgcaag tagcgtatgc gctcacgcaa ctggtccaga accttgaccg aacgcagcgg
     2581 tggtaacggc gcagtggcgg ttttcatggc ttgttatgac tgtttttttg tacagtctat
     2641 gcctcgggca tccaagcagc aagcgcgtta cgccgtgggt cgatgtttga tgttatggag
     2701 cagcaacgat gttacgcagc agcaacgatg ttacgcagca gggcagtcgc cctaaaacaa
     2761 agttaggtgg ctcaagtatg ggcatcattc gcacatgtag gctcggccct gaccaagtca
     2821 aatccatgcg ggctgctctt gatcttttcg gtcgtgagtt cggcgacgta gccacctact
     2881 cccaacatca gccggactcc gattacctcg ggaacttgct ccgtagtaag acattcatcg
     2941 cgcttgctgc cttcgaccaa gaagcggttg ttggcgctct cgcggcttac gttctgccca
     3001 ggtttgagca gccgcgtagt gagatctata tctatgatct cgcagtctcc ggcgagcacc
     3061 ggaggcaggg cattgccacc gcgctcatca atctcctcaa gcatgaggcc aacgcgcttg
     3121 gtgcttatgt gatctacgtg caagcagatt acggtgacga tcccgcagtg gctctctata
//
