# Supplementary material for: A Modular Plasmid Assembly Kit for Multigene Expression, Gene Silencing and Silencing Rescue in Plants
Source: PLoS One. 2014 Feb 13;9(2):e88218. doi: 10.1371/journal.pone.0088218 (PMC3923767; doi:10.1371/journal.pone.0088218)
Supplement: File S1 — Sequences of Plasmids and Modules. Zip archive of annotated maps of toolkit plasmids and modules (Genbank format). (ZIP) [file pone.0088218.s012.zip › GG vector maps/LI Vector Maps/Terminators/LI E-F 35S term (G59).gbk]

LOCUS       LI_E-F_35S_term_(G59)      2734 bp    DNA     circular UNA 15-Jun-2011
DEFINITION  
FEATURES             Location/Qualifiers
     Misc._feature   complement(839..1453)
                     /label="replicon of pMB1"
     Misc._feature   complement(1439)
                     /label=ORI
     Terminator      1938..2163
                     /label="35S term"
ORIGIN
        1 gggtcgatat caaagtgcat cacttcttcc cgtatgccca actttgtata gagagccact
       61 gcgggatcgt caccgtaatc tgcttgcacg tagatcacat aagcaccaag cgcgttggcc
      121 tcatgcttga ggagattgat gagcgcggtg gcaatgccct gcctccggtg ctcgccggag
      181 actgcgagat catagatata gatctcacta cgcggctgct caaacctggg cagaacgtaa
      241 gccgcgagag cgccaacaac cgcttcttgg tcgaaggcag caagcgcgat gaatgtctta
      301 ctacggagca agttcccgag gtaatcggag tccggctgat gttgggagta ggtggctacg
      361 tcgccgaact cacgaccgaa aagatcaaga gcagcccgca tggatttgac ttggtcaggg
      421 ccgagcctac atgtgcgaat gatgcccata cttgagccac ctaactttgt tttagggcga
      481 ctgccctgct gcgtaacatc gttgctgctg cgtaacatcg ttgctgctcc ataacatcaa
      541 acatcgaccc acggcgtaac gcgcttgctg cttggatgcc cgaggcatag actgtacaaa
      601 aaaacagtca taacaagcca tgaaaaccgc cactgcgccg ttaccaccgc tgcgttcggt
      661 caaggttctg gaccagttgc gtgagcgcat acgctacttg cattacagtt tacgaaccga
      721 acaggcttat gtcaactggg ttcgtgcctt catccgtttc cacggtgtgc gcCTCATGAC
      781 CAAAATCCCT TAACGTGAGT TTTCGTTCCA CTGAGCGTCA GACCCCGTAG AAAAGATCAA
      841 AGGATCTTCT TGAGATCCTT TTTTTCTGCG CGTAATCTGC TGCTTGCAAA CAAAAAAACC
      901 ACCGCTACCA GCGGTGGTTT GTTTGCCGGA TCAAGAGCTA CCAACTCTTT TTCCGAAGGT
      961 AACTGGCTTC AGCAGAGCGC AGATACCAAA TACTGTTCTT CTAGTGTAGC CGTAGTTAGG
     1021 CCACCACTTC AAGAACTCTG TAGCACCGCC TACATACCTC GCTCTGCTAA TCCTGTTACC
     1081 AGTGGCTGCT GCCAGTGGCG ATAAGTCGTG TCTTACCGGG TTGGACTCAA GACGATAGTT
     1141 ACCGGATAAG GCGCAGCGGT CGGGCTGAAC GGGGGGTTCG TGCACACAGC CCAGCTTGGA
     1201 GCGAACGACC TACACCGAAC TGAGATACCT ACAGCGTGAG CTATGAGAAA GCGCCACGCT
     1261 TCCCGAAGGG AGAAAGGCGG ACAGGTATCC GGTAAGCGGC AGGGTCGGAA CAGGAGAGCG
     1321 CACGAGGGAG CTTCCAGGGG GAAACGCCTG GTATCTTTAT AGTCCTGTCG GGTTTCGCCA
     1381 CCTCTGACTT GAGCGTCGAT TTTTGTGATG CTCGTCAGGG GGGCGGAGCC TATGGAAAAA
     1441 CGCCAGCAAC GCGGCCTTTT TACGGTTCCT GGCCTTTTGC TGGCCTTTTG CTCACATGTT
     1501 CTTTCCTGCG TTATCCCCTG ATTCTGTGGA TAACCGTATT ACCGCCTTTG AGTGAGCTGA
     1561 TACCGCTCGC CGCAGCCGAA CGACCGAGCG CAGCGAGTCA GTGAGCGAGG AAGCGGAAGA
     1621 GCGCCCAATA CGCAAACCGC CTCTCCCCGC GCGTTGGCCG ATTCATTAAT GCAGCTGGCA
     1681 CGACAGGTTT CCCGACTGGA AAGCGGGCAG TGAGCGCAAC GCAATTAATG TGAGTTAGCT
     1741 CACTCATTAG GCACCCCAGG CTTTACACTT TATGCTTCCG GCTCGTATGT TGTGTGGAAT
     1801 TGTGAGCGGA TAACAATTTC ACACAGGAAA CAGCTATGAC CATGATTACG CCAAGCTTGC
     1861 ATGCAGGCCT CTGCAGTCGA CGGGCCCGGG ATCCGATATC TAGATGCATT CGATGAAGAC
     1921 TTTACGGGTC TCAAATCCGG CCATGCTAGA GTCCGCAAAA ATCACCAGTC TCTCTCTACA
     1981 AATCTATCTC TCTCTATTTT TCTCCAGAAT AATGTGTGAG TAGTTCCCAG ATAAGGGAAT
     2041 TAGGGTTCTT ATAGGGTTTC GCTCATGTGT TGAGCATATA AGAAACCCTT AGTATGTATT
     2101 TGTATTTGTA AAATACTTCT ATCAATAAAA TTTCTAATTC CTAAAACCAA AATCCAGTGA
     2161 CCTTGAGTGA GACCTCTGAA GTCTTCATCG AGGTACCGAG CTCGAATTCA CTGGCCGTCG
     2221 TTTTACAACG TCGTGACTGG GAAAACCCTG GCGTTACCCA ACTTAATCGC CTTGCAGCAC
     2281 ATCCCCCTTT CGCCAGCTGG CGTAATAGCG AAGAGGCCCG CACCGATCGC CCTTCCCAAC
     2341 AGTTGCGCAG CCTGAATGGC GAATGGCGCC TGATGCGGTA TTTTCTCCTT ACGCATCTGT
     2401 GCGGTATTTC ACACCGCATA TGGTGCACTC TCAGTACAAT CTGCTCTGAT GCCGCATAGT
     2461 TAAGCCAGCC CCGACACCCG CCAACACCCG CTGACGCGCC CTGACGGGCT TGTCTGCTCC
     2521 CGGCATCCGC TTACAGACAA GCTGTGACCt TCTCCGGGAG CTGCATGTGT CAGAGGTTTT
     2581 CACCGTCATC ACCGAAACGC GCGAGACAAA AGGGCCTCGT GATACGCCTA TTTTTATAGG
     2641 TTAATGTCAT GAGCggcgtt gtgacaattt accgaacaac tccgcggccg ggaagccgat
     2701 ctcggcttga acgaattgtt aggtggcggt actt
//
