# Supplementary material for: A Modular Plasmid Assembly Kit for Multigene Expression, Gene Silencing and Silencing Rescue in Plants
Source: PLoS One. 2014 Feb 13;9(2):e88218. doi: 10.1371/journal.pone.0088218 (PMC3923767; doi:10.1371/journal.pone.0088218)
Supplement: File S1 — Sequences of Plasmids and Modules. Zip archive of annotated maps of toolkit plasmids and modules (Genbank format). (ZIP) [file pone.0088218.s012.zip › GG vector maps/LI Vector Maps/Terminators/LI E-F HSP-T terminator (G45).gbk]

LOCUS       LI_E-F_HSP-T_terminator_(G45)      2733 bp    DNA     circular UNA 15-Jun-2011
DEFINITION  
FEATURES             Location/Qualifiers
     Terminator      593..842
                     /label="HSP-T rv"
     Misc._feature   1314..1928
                     /label="replicon of pMB1"
ORIGIN
        1 acgggaagaa gtgatgcact ttgatatcga cccaagtacc gccacctaac aattcgttca
       61 agccgagatc ggcttcccgg ccgcggagtt gttcggtaaa ttgtcacaac gccGCTCATG
      121 ACATTAACCT ATAAAAATAG GCGTATCACG AGGCCCTTTT GTCTCGCGCG TTTCGGTGAT
      181 GACGGTGAAA ACCTCTGACA CATGCAGCTC CCGGAGAaGG TCACAGCTTG TCTGTAAGCG
      241 GATGCCGGGA GCAGACAAGC CCGTCAGGGC GCGTCAGCGG GTGTTGGCGG GTGTCGGGGC
      301 TGGCTTAACT ATGCGGCATC AGAGCAGATT GTACTGAGAG TGCACCATAT GCGGTGTGAA
      361 ATACCGCACA GATGCGTAAG GAGAAAATAC CGCATCAGGC GCCATTCGCC ATTCAGGCTG
      421 CGCAACTGTT GGGAAGGGCG ATCGGTGCGG GCCTCTTCGC TATTACGCCA GCTGGCGAAA
      481 GGGGGATGTG CTGCAAGGCG ATTAAGTTGG GTAACGCCAG GGTTTTCCCA GTCACGACGT
      541 TGTAAAACGA CGGCCAGTGA ATTCGAGCTC GGTACCTCGA TGGTCTCAAA TCATATGAAG
      601 ATGAAGATGA AATATTTGGT GTGTCAAATA AAAAGCTTGT GTGCTTAAGT TTGTGTTTTT
      661 TTCTTGGCTT GTTGTGTTAT GAATTTGTGG CTTTTTCTAA TATTAAATGA ATGTAAGATC
      721 TCATTATAAT GAATAAACAA ATGTTTCTAT AATCCATTGT GAATGTTTTG TTGGATCTCT
      781 TCTGCAGCAT ATAACTACTG TATGTGCTAT GGTATGGACT ATGGAATATG ATTAAAGATA
      841 AGTGAGAGAG ACCTCGAATG CATCTAGATA TCGGATCCCG GGCCCGTCGA CTGCAGAGGC
      901 CTGCATGCAA GCTTGGCGTA ATCATGGTCA TAGCTGTTTC CTGTGTGAAA TTGTTATCCG
      961 CTCACAATTC CACACAACAT ACGAGCCGGA AGCATAAAGT GTAAAGCCTG GGGTGCCTAA
     1021 TGAGTGAGCT AACTCACATT AATTGCGTTG CGCTCACTGC CCGCTTTCCA GTCGGGAAAC
     1081 CTGTCGTGCC AGCTGCATTA ATGAATCGGC CAACGCGCGG GGAGAGGCGG TTTGCGTATT
     1141 GGGCGCTCTT CCGCTTCCTC GCTCACTGAC TCGCTGCGCT CGGTCGTTCG GCTGCGGCGA
     1201 GCGGTATCAG CTCACTCAAA GGCGGTAATA CGGTTATCCA CAGAATCAGG GGATAACGCA
     1261 GGAAAGAACA TGTGAGCAAA AGGCCAGCAA AAGGCCAGGA ACCGTAAAAA GGCCGCGTTG
     1321 CTGGCGTTTT TCCATAGGCT CCGCCCCCCT GACGAGCATC ACAAAAATCG ACGCTCAAGT
     1381 CAGAGGTGGC GAAACCCGAC AGGACTATAA AGATACCAGG CGTTTCCCCC TGGAAGCTCC
     1441 CTCGTGCGCT CTCCTGTTCC GACCCTGCCG CTTACCGGAT ACCTGTCCGC CTTTCTCCCT
     1501 TCGGGAAGCG TGGCGCTTTC TCATAGCTCA CGCTGTAGGT ATCTCAGTTC GGTGTAGGTC
     1561 GTTCGCTCCA AGCTGGGCTG TGTGCACGAA CCCCCCGTTC AGCCCGACCG CTGCGCCTTA
     1621 TCCGGTAACT ATCGTCTTGA GTCCAACCCG GTAAGACACG ACTTATCGCC ACTGGCAGCA
     1681 GCCACTGGTA ACAGGATTAG CAGAGCGAGG TATGTAGGCG GTGCTACAGA GTTCTTGAAG
     1741 TGGTGGCCTA ACTACGGCTA CACTAGAAGA ACAGTATTTG GTATCTGCGC TCTGCTGAAG
     1801 CCAGTTACCT TCGGAAAAAG AGTTGGTAGC TCTTGATCCG GCAAACAAAC CACCGCTGGT
     1861 AGCGGTGGTT TTTTTGTTTG CAAGCAGCAG ATTACGCGCA GAAAAAAAGG ATCTCAAGAA
     1921 GATCCTTTGA TCTTTTCTAC GGGGTCTGAC GCTCAGTGGA ACGAAAACTC ACGTTAAGGG
     1981 ATTTTGGTCA TGAGgcgcac accgtggaaa cggatgaagg cacgaaccca gttgacataa
     2041 gcctgttcgg ttcgtaaact gtaatgcaag tagcgtatgc gctcacgcaa ctggtccaga
     2101 accttgaccg aacgcagcgg tggtaacggc gcagtggcgg ttttcatggc ttgttatgac
     2161 tgtttttttg tacagtctat gcctcgggca tccaagcagc aagcgcgtta cgccgtgggt
     2221 cgatgtttga tgttatggag cagcaacgat gttacgcagc agcaacgatg ttacgcagca
     2281 gggcagtcgc cctaaaacaa agttaggtgg ctcaagtatg ggcatcattc gcacatgtag
     2341 gctcggccct gaccaagtca aatccatgcg ggctgctctt gatcttttcg gtcgtgagtt
     2401 cggcgacgta gccacctact cccaacatca gccggactcc gattacctcg ggaacttgct
     2461 ccgtagtaag acattcatcg cgcttgctgc cttcgaccaa gaagcggttg ttggcgctct
     2521 cgcggcttac gttctgccca ggtttgagca gccgcgtagt gagatctata tctatgatct
     2581 cgcagtctcc ggcgagcacc ggaggcaggg cattgccacc gcgctcatca atctcctcaa
     2641 gcatgaggcc aacgcgcttg gtgcttatgt gatctacgtg caagcagatt acggtgacga
     2701 tcccgcagtg gctctctata caaagttggg cat
//
