# Supplementary material for: A Modular Plasmid Assembly Kit for Multigene Expression, Gene Silencing and Silencing Rescue in Plants
Source: PLoS One. 2014 Feb 13;9(2):e88218. doi: 10.1371/journal.pone.0088218 (PMC3923767; doi:10.1371/journal.pone.0088218)
Supplement: File S1 — Sequences of Plasmids and Modules. Zip archive of annotated maps of toolkit plasmids and modules (Genbank format). (ZIP) [file pone.0088218.s012.zip › GG vector maps/LI Vector Maps/Terminators/LI E-F nos-T (G80).gbk]

LOCUS       LI_E-F_nos-T      2737 bp    DNA     circular UNA 15-Jun-2011
DEFINITION  
FEATURES             Location/Qualifiers
     Terminator      947..1199
                     /label="Nos Terminator"
     Misc._feature   1657..2271
                     /label="replicon of pMB1"
ORIGIN
        1 tgagttcggc gacgtagcca cctactccca acatcagccg gactccgatt acctcgggaa
       61 cttgctccgt agtaagacat tcatcgcgct tgctgccttc gaccaagaag cggttgttgg
      121 cgctctcgcg gcttacgttc tgcccaggtt tgagcagccg cgtagtgaga tctatatcta
      181 tgatctcgca gtctccggcg agcaccggag gcagggcatt gccaccgcgc tcatcaatct
      241 cctcaagcat gaggccaacg cgcttggtgc ttatgtgatc tacgtgcaag cagattacgg
      301 tgacgatccc gcagtggctc tctatacaaa gttgggcata cgggaagaag tgatgcactt
      361 tgatatcgac ccaagtaccg ccacctaaca attcgttcaa gccgagatcg gcttcccggc
      421 cgcggagttg ttcggtaaat tgtcacaacg ccGCTCATGA CATTAACCTA TAAAAATAGG
      481 CGTATCACGA GGCCCTTTTG TCTCGCGCGT TTCGGTGATG ACGGTGAAAA CCTCTGACAC
      541 ATGCAGCTCC CGGAGAaGGT CACAGCTTGT CTGTAAGCGG ATGCCGGGAG CAGACAAGCC
      601 CGTCAGGGCG CGTCAGCGGG TGTTGGCGGG TGTCGGGGCT GGCTTAACTA TGCGGCATCA
      661 GAGCAGATTG TACTGAGAGT GCACCATATG CGGTGTGAAA TACCGCACAG ATGCGTAAGG
      721 AGAAAATACC GCATCAGGCG CCATTCGCCA TTCAGGCTGC GCAACTGTTG GGAAGGGCGA
      781 TCGGTGCGGG CCTCTTCGCT ATTACGCCAG CTGGCGAAAG GGGGATGTGC TGCAAGGCGA
      841 TTAAGTTGGG TAACGCCAGG GTTTTCCCAG TCACGACGTT GTAAAACGAC GGCCAGTGAA
      901 TTCGAGCTCG GTACCTCGCG AATGCATCTA GATGGGGTCT CTAATCGATC GTTCAAACAT
      961 TTGGCAATAA AGTTTCTTAA GATTGAATCC TGTTGCCGGT CTTGCGATGA TTATCATATA
     1021 ATTTCTGTTG AATTACGTTA AGCATGTAAT AATTAACATG TAATGCATGA CGTTATTTAT
     1081 GAGATGGGTT TTTATGATTA GAGTCCCGCA ATTATACATT TAATACGCGA TAGAAAACAA
     1141 AATATAGCGC GCAAACTAGG ATAAATTATC GCGCGCGGTG TCATCTATGT TACTAGATCT
     1201 GAGTGAGACC CCATCGGATC CCGGGCCCGT CGACTGCAGA GGCCTGCATG CAAGCTTGGC
     1261 GTAATCATGG TCATAGCTGT TTCCTGTGTG AAATTGTTAT CCGCTCACAA TTCCACACAA
     1321 CATACGAGCC GGAAGCATAA AGTGTAAAGC CTGGGGTGCC TAATGAGTGA GCTAACTCAC
     1381 ATTAATTGCG TTGCGCTCAC TGCCCGCTTT CCAGTCGGGA AACCTGTCGT GCCAGCTGCA
     1441 TTAATGAATC GGCCAACGCG CGGGGAGAGG CGGTTTGCGT ATTGGGCGCT CTTCCGCTTC
     1501 CTCGCTCACT GACTCGCTGC GCTCGGTCGT TCGGCTGCGG CGAGCGGTAT CAGCTCACTC
     1561 AAAGGCGGTA ATACGGTTAT CCACAGAATC AGGGGATAAC GCAGGAAAGA ACATGTGAGC
     1621 AAAAGGCCAG CAAAAGGCCA GGAACCGTAA AAAGGCCGCG TTGCTGGCGT TTTTCCATAG
     1681 GCTCCGCCCC CCTGACGAGC ATCACAAAAA TCGACGCTCA AGTCAGAGGT GGCGAAACCC
     1741 GACAGGACTA TAAAGATACC AGGCGTTTCC CCCTGGAAGC TCCCTCGTGC GCTCTCCTGT
     1801 TCCGACCCTG CCGCTTACCG GATACCTGTC CGCCTTTCTC CCTTCGGGAA GCGTGGCGCT
     1861 TTCTCATAGC TCACGCTGTA GGTATCTCAG TTCGGTGTAG GTCGTTCGCT CCAAGCTGGG
     1921 CTGTGTGCAC GAACCCCCCG TTCAGCCCGA CCGCTGCGCC TTATCCGGTA ACTATCGTCT
     1981 TGAGTCCAAC CCGGTAAGAC ACGACTTATC GCCACTGGCA GCAGCCACTG GTAACAGGAT
     2041 TAGCAGAGCG AGGTATGTAG GCGGTGCTAC AGAGTTCTTG AAGTGGTGGC CTAACTACGG
     2101 CTACACTAGA AGAACAGTAT TTGGTATCTG CGCTCTGCTG AAGCCAGTTA CCTTCGGAAA
     2161 AAGAGTTGGT AGCTCTTGAT CCGGCAAACA AACCACCGCT GGTAGCGGTG GTTTTTTTGT
     2221 TTGCAAGCAG CAGATTACGC GCAGAAAAAA AGGATCTCAA GAAGATCCTT TGATCTTTTC
     2281 TACGGGGTCT GACGCTCAGT GGAACGAAAA CTCACGTTAA GGGATTTTGG TCATGAGgcg
     2341 cacaccgtgg aaacggatga aggcacgaac ccagttgaca taagcctgtt cggttcgtaa
     2401 actgtaatgc aagtagcgta tgcgctcacg caactggtcc agaaccttga ccgaacgcag
     2461 cggtggtaac ggcgcagtgg cggttttcat ggcttgttat gactgttttt ttgtacagtc
     2521 tatgcctcgg gcatccaagc agcaagcgcg ttacgccgtg ggtcgatgtt tgatgttatg
     2581 gagcagcaac gatgttacgc agcagcaacg atgttacgca gcagggcagt cgccctaaaa
     2641 caaagttagg tggctcaagt atgggcatca ttcgcacatg taggctcggc cctgaccaag
     2701 tcaaatccat gcgggctgct cttgatcttt tcggtcg
//
